# Supplementary material for: Delimiting species, revealing cryptic diversity, and population divergence in Qinghai‐Tibet Plateau weevils through DNA barcoding
Source: Ecol Evol. 2024 Jul 8;14(7):e11592. doi: 10.1002/ece3.11592 (PMC11229427; doi:10.1002/ece3.11592)
Supplement: Supplementary file 1 — Tables S1‐S4 [file ECE3-14-e11592-s001.xlsx]

## Sheet: Table S1
Table S1. The detailed information of the 390 specimens sequenced in this study and 86 sequences downloaded from BOLD. MH404143 and MT536938 downloaded from GenBank.
BOLD process id	Accession number	Family	Subfamily	Genus	Species	Country	Province	Latitude	Longitude
RJLLT001-23	OR230705	Curculionidae	Entiminae	Leptomias	Leptomias huangi	China	Xizang	29.232	95.146
RJLLT002-23	OR230706	Curculionidae	Entiminae	Leptomias	Leptomias huangi	China	Xizang	29.232	95.146
RJLLT003-23	OR230707	Curculionidae	Entiminae	Leptomias	Leptomias huangi	China	Xizang	29.232	95.146
RJLLT004-23	OR230708	Curculionidae	Entiminae	Leptomias	Leptomias huangi	China	Xizang	29.232	95.146
RJLLT005-23	OR230709	Curculionidae	Entiminae	Leptomias	Leptomias huangi	China	Xizang	29.232	95.146
RJLLT006-23	OR230710	Curculionidae	Entiminae	Leptomias	Leptomias huangi	China	Xizang	29.232	95.146
RJLLT007-23	OR230711	Curculionidae	Entiminae	Leptomias	Leptomias huangi	China	Xizang	29.232	95.146
RJLLT008-23	OR230712	Curculionidae	Entiminae	Leptomias	Leptomias huangi	China	Xizang	29.232	95.146
RJLLT009-23	OR230713	Curculionidae	Entiminae	Leptomias	Leptomias huangi	China	Xizang	29.232	95.146
RJLLT010-23	OR230714	Curculionidae	Entiminae	Leptomias	Leptomias huangi	China	Xizang	29.232	95.146
RJLLT011-23	OR230715	Curculionidae	Entiminae	Leptomias	Leptomias huangi	China	Xizang	29.232	95.146
RJLLT012-23	OR230716	Curculionidae	Entiminae	Leptomias	Leptomias huangi	China	Xizang	29.232	95.146
RJLLT013-23	OR230717	Curculionidae	Entiminae	Leptomias	Leptomias huangi	China	Xizang	29.232	95.146
RJLLT014-23	OR230718	Curculionidae	Entiminae	Leptomias	Leptomias huangi	China	Xizang	29.232	95.146
RJLLT015-23	OR230719	Curculionidae	Entiminae	Leptomias	Leptomias huangi	China	Xizang	29.232	95.146
RJLLT016-23	OR230720	Curculionidae	Entiminae	Leptomias	Leptomias huangi	China	Xizang	29.232	95.146
RJLLT017-23	OR230721	Curculionidae	Entiminae	Leptomias	Leptomias huangi	China	Xizang	29.232	95.146
RJLLT018-23	OR230722	Curculionidae	Entiminae	Leptomias	Leptomias huangi	China	Xizang	29.232	95.146
RJLLT019-23	OR230723	Curculionidae	Entiminae	Leptomias	Leptomias huangi	China	Xizang	29.232	95.146
RJLLT020-23	OR230724	Curculionidae	Entiminae	Leptomias	Leptomias huangi	China	Xizang	29.233	95.177
RJLLT021-23	OR230725	Curculionidae	Entiminae	Leptomias	Leptomias huangi	China	Xizang	29.233	95.177
RJLLT022-23	OR230726	Curculionidae	Entiminae	Leptomias	Leptomias huangi	China	Xizang	29.233	95.177
RJLLT023-23	OR230727	Curculionidae	Entiminae	Leptomias	Leptomias huangi	China	Xizang	29.233	95.177
RJLLT024-23	OR230728	Curculionidae	Entiminae	Leptomias	Leptomias huangi	China	Xizang	29.233	95.177
RJLLT025-23	OR230729	Curculionidae	Entiminae	Leptomias	Leptomias huangi	China	Xizang	29.233	95.177
RJLLT026-23	OR230730	Curculionidae	Entiminae	Leptomias	Leptomias huangi	China	Xizang	29.233	95.177
RJLLT027-23	OR230731	Curculionidae	Entiminae	Leptomias	Leptomias huangi	China	Xizang	29.233	95.177
RJLLT028-23	OR230732	Curculionidae	Entiminae	Leptomias	Leptomias huangi	China	Xizang	29.233	95.177
RJLLT029-23	OR230733	Curculionidae	Entiminae	Leptomias	Leptomias huangi	China	Xizang	29.233	95.177
RJLLT030-23	OR230734	Curculionidae	Entiminae	Leptomias	Leptomias huangi	China	Xizang	29.233	95.177
RJLLT031-23	OR230735	Curculionidae	Entiminae	Leptomias	Leptomias huangi	China	Xizang	29.233	95.177
RJLLT032-23	OR230736	Curculionidae	Entiminae	Leptomias	Leptomias huangi	China	Xizang	29.233	95.177
RJLLT033-23	OR230737	Curculionidae	Entiminae	Leptomias	Leptomias huangi	China	Xizang	29.233	95.177
RJLLT034-23	OR230738	Curculionidae	Entiminae	Leptomias	Leptomias huangi	China	Xizang	29.233	95.177
RJLLT035-23	OR230739	Curculionidae	Entiminae	Leptomias	Leptomias huangi	China	Xizang	29.233	95.177
RJLLT036-23	OR230740	Curculionidae	Entiminae	Leptomias	Leptomias huangi	China	Xizang	29.233	95.177
RJLLT037-23	OR230741	Curculionidae	Entiminae	Leptomias	Leptomias huangi	China	Xizang	29.232	95.146
RJLLT038-23	OR230742	Curculionidae	Entiminae	Leptomias	Leptomias huangi	China	Xizang	29.232	95.146
RJLLT039-23	OR230743	Curculionidae	Entiminae	Leptomias	Leptomias huangi	China	Xizang	29.232	95.146
RJLLT040-23	OR230744	Curculionidae	Entiminae	Leptomias	Leptomias huangi	China	Xizang	29.232	95.146
RJLLT041-23	OR230745	Curculionidae	Entiminae	Leptomias	Leptomias huangi	China	Xizang	29.232	95.146
RJLLT042-23	OR230746	Curculionidae	Entiminae	Leptomias	Leptomias huangi	China	Xizang	29.232	95.146
RJLLT043-23	OR230747	Curculionidae	Entiminae	Leptomias	Leptomias huangi	China	Xizang	29.66	95.49
RJLLT044-23	OR230748	Curculionidae	Entiminae	Leptomias	Leptomias huangi	China	Xizang	29.66	95.49
RJLLT045-23	OR230749	Curculionidae	Entiminae	Leptomias	Leptomias huangi	China	Xizang	29.66	95.49
RJLLT046-23	OR230750	Curculionidae	Entiminae	Leptomias	Leptomias huangi	China	Xizang	29.66	95.49
RJLLT047-23	OR230751	Curculionidae	Entiminae	Leptomias	Leptomias huangi	China	Xizang	29.66	95.49
RJLLT048-23	OR230752	Curculionidae	Entiminae	Leptomias	Leptomias huangi	China	Xizang	29.66	95.49
RJLLT049-23	OR230753	Curculionidae	Entiminae	Leptomias	Leptomias huangi	China	Xizang	29.71	95.59
RJLLT050-23	OR230754	Curculionidae	Entiminae	Leptomias	Leptomias huangi	China	Xizang	29.356	95.34
RJLLT051-23	OR230755	Curculionidae	Entiminae	Leptomias	Leptomias huangi	China	Xizang	29.356	95.34
RJLLT052-23	OR230756	Curculionidae	Entiminae	Leptomias	Leptomias huangi	China	Xizang	29.356	95.34
RJLLT053-23	OR230757	Curculionidae	Entiminae	Leptomias	Leptomias huangi	China	Xizang	29.356	95.34
RJLLT054-23	OR230758	Curculionidae	Entiminae	Leptomias	Leptomias huangi	China	Xizang	29.356	95.34
RJLLT055-23	OR230759	Curculionidae	Entiminae	Leptomias	Leptomias huangi	China	Xizang	29.317	95.316
RJLLT056-23	OR230760	Curculionidae	Entiminae	Leptomias	Leptomias huangi	China	Xizang	29.317	95.316
RJLLT057-23	OR230761	Curculionidae	Entiminae	Leptomias	Leptomias huangi	China	Xizang	29.317	95.316
RJLLT058-23	OR230762	Curculionidae	Entiminae	Leptomias	Leptomias huangi	China	Xizang	29.317	95.316
RJLLT059-23	OR230763	Curculionidae	Entiminae	Leptomias	Leptomias huangi	China	Xizang	29.317	95.316
RJLLT060-23	OR230764	Curculionidae	Entiminae	Leptomias	Leptomias huangi	China	Xizang	29.317	95.316
RJLLT061-23	OR230765	Curculionidae	Entiminae	Leptomias	Leptomias huangi	China	Xizang	29.317	95.316
RJLLT062-23	OR230766	Curculionidae	Entiminae	Leptomias	Leptomias huangi	China	Xizang	29.317	95.316
RJLLT063-23	OR230767	Curculionidae	Entiminae	Leptomias	Leptomias huangi	China	Xizang	29.317	95.316
RJLLT064-23	OR230768	Curculionidae	Entiminae	Leptomias	Leptomias huangi	China	Xizang	29.317	95.316
RJLLT065-23	OR230769	Curculionidae	Entiminae	Leptomias	Leptomias huangi	China	Xizang	29.317	95.316
RJLLT066-23	OR230770	Curculionidae	Entiminae	Leptomias	Leptomias huangi	China	Xizang	29.317	95.316
RJLLT067-23	OR230771	Curculionidae	Entiminae	Leptomias	Leptomias huangi	China	Xizang	29.317	95.316
RJLLT068-23	OR230772	Curculionidae	Entiminae	Leptomias	Leptomias huangi	China	Xizang	29.233	95.177
RJLLT069-23	OR230773	Curculionidae	Entiminae	Leptomias	Leptomias huangi	China	Xizang	29.232	95.146
RJLLT070-23	OR230774	Curculionidae	Entiminae	Leptomias	Leptomias huangi	China	Xizang	29.232	95.146
RJLLT071-23	OR230775	Curculionidae	Entiminae	Leptomias	Leptomias huangi	China	Xizang	29.232	95.146
RJLLT072-23	OR230776	Curculionidae	Entiminae	Leptomias	Leptomias huangi	China	Xizang	29.317	95.301
RJLLT073-23	OR230777	Curculionidae	Entiminae	Leptomias	Leptomias huangi	China	Xizang	29.317	95.301
RJLLT074-23	OR230778	Curculionidae	Entiminae	Leptomias	Leptomias huangi	China	Xizang	29.317	95.301
RJLLT075-23	OR230779	Curculionidae	Entiminae	Leptomias	Leptomias huangi	China	Xizang	29.317	95.301
RJLLT076-23	OR230780	Curculionidae	Entiminae	Leptomias	Leptomias huangi	China	Xizang	29.317	95.301
RJLLT077-23	OR230781	Curculionidae	Entiminae	Leptomias	Leptomias huangi	China	Xizang	29.317	95.301
RJLLT078-23	OR230837	Curculionidae	Entiminae	Leptomias	Leptomias siahus	China	Xizang	30.211	94.886
RJLLT079-23	OR230838	Curculionidae	Entiminae	Leptomias	Leptomias siahus	China	Xizang	30.211	94.886
RJLLT080-23	OR230835	Curculionidae	Entiminae	Leptomias	Leptomias siahus	China	Xizang	29.513	94.888
RJLLT081-23	OR230836	Curculionidae	Entiminae	Leptomias	Leptomias siahus	China	Xizang	29.513	94.888
RJLLT082-23	OR230865	Curculionidae	Entiminae	Leptomias	Leptomias crinitarsus	China	Xizang	29.127	93.897
RJLLT083-23	OR230866	Curculionidae	Entiminae	Leptomias	Leptomias crinitarsus	China	Xizang	29.127	93.897
RJLLT084-23	OR230867	Curculionidae	Entiminae	Leptomias	Leptomias crinitarsus	China	Xizang	29.127	93.897
RJLLT085-23	OR230868	Curculionidae	Entiminae	Leptomias	Leptomias crinitarsus	China	Xizang	29.127	93.897
RJLLT086-23	OR230869	Curculionidae	Entiminae	Leptomias	Leptomias crinitarsus	China	Xizang	29.127	93.897
RJLLT087-23	OR230908	Curculionidae	Entiminae	Leptomias	Leptomias viridicantis	China	Xizang	29.263	95.21
RJLLT088-23	OR230909	Curculionidae	Entiminae	Leptomias	Leptomias viridicantis	China	Xizang	29.233	95.177
RJLLT089-23	OR230910	Curculionidae	Entiminae	Leptomias	Leptomias viridicantis	China	Xizang	29.233	95.177
RJLLT090-23	OR230911	Curculionidae	Entiminae	Leptomias	Leptomias viridicantis	China	Xizang	29.233	95.177
RJLLT091-23	OR230912	Curculionidae	Entiminae	Leptomias	Leptomias viridicantis	China	Xizang	29.233	95.177
RJLLT092-23	OR230913	Curculionidae	Entiminae	Leptomias	Leptomias viridicantis	China	Xizang	29.233	95.177
RJLLT093-23	OR230914	Curculionidae	Entiminae	Leptomias	Leptomias viridicantis	China	Xizang	29.233	95.177
RJLLT094-23	OR230915	Curculionidae	Entiminae	Leptomias	Leptomias viridicantis	China	Xizang	29.233	95.177
RJLLT095-23	OR230916	Curculionidae	Entiminae	Leptomias	Leptomias viridicantis	China	Xizang	29.233	95.177
RJLLT096-23	OR230917	Curculionidae	Entiminae	Leptomias	Leptomias viridicantis	China	Xizang	29.233	95.177
RJLLT097-23	OR230918	Curculionidae	Entiminae	Leptomias	Leptomias viridicantis	China	Xizang	29.233	95.177
RJLLT098-23	OR230919	Curculionidae	Entiminae	Leptomias	Leptomias viridicantis	China	Xizang	29.233	95.177
RJLLT099-23	OR230920	Curculionidae	Entiminae	Leptomias	Leptomias viridicantis	China	Xizang	29.233	95.177
RJLLT100-23	OR230940	Curculionidae	Entiminae	Leptomias	Leptomias lineatus	China	Xizang	29.893	93.657
RJLLT101-23	OR230943	Curculionidae	Entiminae	Leptomias	Leptomias lineatus	China	Xizang	29.893	93.657
RJLLT102-23	OR230944	Curculionidae	Entiminae	Leptomias	Leptomias lineatus	China	Xizang	29.893	93.657
RJLLT103-23	OR230945	Curculionidae	Entiminae	Leptomias	Leptomias lineatus	China	Xizang	29.893	93.657
RJLLT104-23	OR230946	Curculionidae	Entiminae	Leptomias	Leptomias lineatus	China	Xizang	29.893	93.657
RJLLT105-23	OR230947	Curculionidae	Entiminae	Leptomias	Leptomias lineatus	China	Xizang	29.893	93.657
RJLLT106-23	OR230948	Curculionidae	Entiminae	Leptomias	Leptomias lineatus	China	Xizang	29.505	94.898
RJLLT107-23	OR230949	Curculionidae	Entiminae	Leptomias	Leptomias lineatus	China	Xizang	29.505	94.898
RJLLT108-23	OR230950	Curculionidae	Entiminae	Leptomias	Leptomias lineatus	China	Xizang	29.163	94.205
RJLLT109-23	OR230941	Curculionidae	Entiminae	Leptomias	Leptomias lineatus	China	Xizang	29.163	94.205
RJLLT110-23	OR230942	Curculionidae	Entiminae	Leptomias	Leptomias lineatus	China	Xizang	29.661	94.302
RJLLT111-23	OR230964	Curculionidae	Entiminae	Leptomias	Leptomias micans	China	Xizang	27.438	88.918
RJLLT112-23	OR230965	Curculionidae	Entiminae	Leptomias	Leptomias micans	China	Xizang	27.438	88.918
RJLLT113-23	OR230966	Curculionidae	Entiminae	Leptomias	Leptomias micans	China	Xizang	27.438	88.918
RJLLT114-23	OR230967	Curculionidae	Entiminae	Leptomias	Leptomias micans	China	Xizang	27.438	88.918
RJLLT115-23	OR230968	Curculionidae	Entiminae	Leptomias	Leptomias micans	China	Xizang	27.438	88.918
RJLLT116-23	OR230969	Curculionidae	Entiminae	Leptomias	Leptomias micans	China	Xizang	27.431	88.911
RJLLT117-23	OR230970	Curculionidae	Entiminae	Leptomias	Leptomias micans	China	Xizang	27.431	88.911
RJLLT118-23	OR230971	Curculionidae	Entiminae	Leptomias	Leptomias micans	China	Xizang	27.431	88.911
RJLLT119-23	OR230972	Curculionidae	Entiminae	Leptomias	Leptomias micans	China	Xizang	27.431	88.911
RJLLT120-23	OR230973	Curculionidae	Entiminae	Leptomias	Leptomias micans	China	Xizang	27.431	88.911
RJLLT121-23	OR230974	Curculionidae	Entiminae	Leptomias	Leptomias micans	China	Xizang	27.431	88.911
RJLLT122-23	OR230975	Curculionidae	Entiminae	Leptomias	Leptomias micans	China	Xizang	27.431	88.911
RJLLT123-23	OR230976	Curculionidae	Entiminae	Leptomias	Leptomias micans	China	Xizang	27.431	88.911
RJLLT124-23	OR230977	Curculionidae	Entiminae	Leptomias	Leptomias micans	China	Xizang	27.431	88.911
RJLLT125-23	OR230978	Curculionidae	Entiminae	Leptomias	Leptomias micans	China	Xizang	27.431	88.911
RJLLT126-23	OR230979	Curculionidae	Entiminae	Leptomias	Leptomias micans	China	Xizang	27.431	88.911
RJLLT127-23	OR230980	Curculionidae	Entiminae	Leptomias	Leptomias micans	China	Xizang	27.431	88.911
RJLLT128-23	OR230981	Curculionidae	Entiminae	Leptomias	Leptomias micans	China	Xizang	27.431	88.911
RJLLT129-23	OR230982	Curculionidae	Entiminae	Leptomias	Leptomias micans	China	Xizang	27.431	88.911
RJLLT130-23	OR231005	Curculionidae	Entiminae	Leptomias	Leptomias semicircularis	China	Xizang	29.239	90.625
RJLLT131-23	OR231006	Curculionidae	Entiminae	Leptomias	Leptomias semicircularis	China	Xizang	29.239	90.625
RJLLT132-23	OR231013	Curculionidae	Entiminae	Leptomias	Leptomias semicircularis	China	Xizang	29.239	90.625
RJLLT133-23	OR231014	Curculionidae	Entiminae	Leptomias	Leptomias semicircularis	China	Xizang	29.239	90.625
RJLLT134-23	OR231015	Curculionidae	Entiminae	Leptomias	Leptomias semicircularis	China	Xizang	29.239	90.625
RJLLT135-23	OR231016	Curculionidae	Entiminae	Leptomias	Leptomias semicircularis	China	Xizang	29.239	90.625
RJLLT136-23	OR231017	Curculionidae	Entiminae	Leptomias	Leptomias semicircularis	China	Xizang	29.239	90.625
RJLLT137-23	OR231009	Curculionidae	Entiminae	Leptomias	Leptomias semicircularis	China	Xizang	29.239	90.625
RJLLT138-23	OR231010	Curculionidae	Entiminae	Leptomias	Leptomias semicircularis	China	Xizang	29.239	90.625
RJLLT139-23	OR231011	Curculionidae	Entiminae	Leptomias	Leptomias semicircularis	China	Xizang	29.239	90.625
RJLLT140-23	OR231012	Curculionidae	Entiminae	Leptomias	Leptomias semicircularis	China	Xizang	29.239	90.625
RJLLT141-23	OR231008	Curculionidae	Entiminae	Leptomias	Leptomias semicircularis	China	Xizang	29.284	92.052
RJLLT142-23	OR231007	Curculionidae	Entiminae	Leptomias	Leptomias semicircularis	China	Xizang	29.284	92.052
RJLLT143-23	OR231018	Curculionidae	Entiminae	Leptomias	Leptomias semicircularis	China	Xizang	29.016	93.192
RJLLT144-23	OR231020	Curculionidae	Entiminae	Leptomias	Leptomias semicircularis	China	Xizang	29.016	93.192
RJLLT145-23	OR231021	Curculionidae	Entiminae	Leptomias	Leptomias semicircularis	China	Xizang	29.016	93.192
RJLLT146-23	OR231022	Curculionidae	Entiminae	Leptomias	Leptomias semicircularis	China	Xizang	29.016	93.192
RJLLT147-23	OR231023	Curculionidae	Entiminae	Leptomias	Leptomias semicircularis	China	Xizang	29.016	93.192
RJLLT148-23	OR231024	Curculionidae	Entiminae	Leptomias	Leptomias semicircularis	China	Xizang	29.016	93.192
RJLLT149-23	OR231025	Curculionidae	Entiminae	Leptomias	Leptomias semicircularis	China	Xizang	29.016	93.192
RJLLT150-23	OR231026	Curculionidae	Entiminae	Leptomias	Leptomias semicircularis	China	Xizang	29.016	93.192
RJLLT151-23	OR231027	Curculionidae	Entiminae	Leptomias	Leptomias semicircularis	China	Xizang	29.016	93.192
RJLLT152-23	OR231019	Curculionidae	Entiminae	Leptomias	Leptomias semicircularis	China	Xizang	29.016	93.192
RJLLT153-23	OR231028	Curculionidae	Entiminae	Leptomias	Leptomias semicircularis	China	Xizang	29.188	90.585
RJLLT154-23	OR231029	Curculionidae	Entiminae	Leptomias	Leptomias semicircularis	China	Xizang	29.188	90.585
RJLLT155-23	OR231030	Curculionidae	Entiminae	Leptomias	Leptomias semicircularis	China	Xizang	29.188	90.585
RJLLT156-23	OR231031	Curculionidae	Entiminae	Leptomias	Leptomias semicircularis	China	Xizang	29.188	90.585
RJLLT157-23	OR231032	Curculionidae	Entiminae	Leptomias	Leptomias semicircularis	China	Xizang	29.188	90.585
RJLLT158-23	OR231033	Curculionidae	Entiminae	Leptomias	Leptomias semicircularis	China	Xizang	29.335	90.226
RJLLT159-23	OR231034	Curculionidae	Entiminae	Leptomias	Leptomias semicircularis	China	Xizang	29.335	90.226
RJLLT160-23	OR231035	Curculionidae	Entiminae	Leptomias	Leptomias semicircularis	China	Xizang	29.335	90.226
RJLLT161-23	OR231036	Curculionidae	Entiminae	Leptomias	Leptomias semicircularis	China	Xizang	29.335	90.226
RJLLT162-23	OR231037	Curculionidae	Entiminae	Leptomias	Leptomias semicircularis	China	Xizang	29.335	90.226
RJLLT163-23	OR231038	Curculionidae	Entiminae	Leptomias	Leptomias semicircularis	China	Xizang	29.335	90.226
RJLLT164-23	OR231039	Curculionidae	Entiminae	Leptomias	Leptomias semicircularis	China	Xizang	29.335	90.226
RJLLT165-23	OR231040	Curculionidae	Entiminae	Leptomias	Leptomias semicircularis	China	Xizang	29.335	90.226
RJLLT166-23	OR231041	Curculionidae	Entiminae	Leptomias	Leptomias semicircularis	China	Xizang	29.513	94.888
RJLLT167-23	OR231047	Curculionidae	Entiminae	Leptomias	Leptomias semicircularis	China	Xizang	29.513	94.888
RJLLT168-23	OR231048	Curculionidae	Entiminae	Leptomias	Leptomias semicircularis	China	Xizang	29.513	94.888
RJLLT169-23	OR231049	Curculionidae	Entiminae	Leptomias	Leptomias semicircularis	China	Xizang	29.513	94.888
RJLLT170-23	OR231050	Curculionidae	Entiminae	Leptomias	Leptomias semicircularis	China	Xizang	29.513	94.888
RJLLT171-23	OR231051	Curculionidae	Entiminae	Leptomias	Leptomias semicircularis	China	Xizang	29.513	94.888
RJLLT172-23	OR231042	Curculionidae	Entiminae	Leptomias	Leptomias semicircularis	China	Xizang	29.513	94.888
RJLLT173-23	OR231043	Curculionidae	Entiminae	Leptomias	Leptomias semicircularis	China	Xizang	29.513	94.888
RJLLT174-23	OR231044	Curculionidae	Entiminae	Leptomias	Leptomias semicircularis	China	Xizang	29.513	94.888
RJLLT175-23	OR231045	Curculionidae	Entiminae	Leptomias	Leptomias semicircularis	China	Xizang	29.513	94.888
RJLLT176-23	OR231046	Curculionidae	Entiminae	Leptomias	Leptomias semicircularis	China	Xizang	29.513	94.888
RJLLT177-23	OR231052	Curculionidae	Entiminae	Leptomias	Leptomias semicircularis	China	Xizang	29.242	91.766
RJLLT178-23	OR231059	Curculionidae	Entiminae	Leptomias	Leptomias semicircularis	China	Xizang	29.242	91.766
RJLLT179-23	OR231060	Curculionidae	Entiminae	Leptomias	Leptomias semicircularis	China	Xizang	29.242	91.766
RJLLT180-23	OR231061	Curculionidae	Entiminae	Leptomias	Leptomias semicircularis	China	Xizang	29.242	91.766
RJLLT181-23	OR231062	Curculionidae	Entiminae	Leptomias	Leptomias semicircularis	China	Xizang	29.242	91.766
RJLLT182-23	OR231063	Curculionidae	Entiminae	Leptomias	Leptomias semicircularis	China	Xizang	29.242	91.766
RJLLT183-23	OR231064	Curculionidae	Entiminae	Leptomias	Leptomias semicircularis	China	Xizang	29.242	91.766
RJLLT184-23	OR231065	Curculionidae	Entiminae	Leptomias	Leptomias semicircularis	China	Xizang	29.242	91.766
RJLLT185-23	OR231066	Curculionidae	Entiminae	Leptomias	Leptomias semicircularis	China	Xizang	29.242	91.766
RJLLT186-23	OR231053	Curculionidae	Entiminae	Leptomias	Leptomias semicircularis	China	Xizang	29.242	91.766
RJLLT187-23	OR231054	Curculionidae	Entiminae	Leptomias	Leptomias semicircularis	China	Xizang	29.242	91.766
RJLLT188-23	OR231055	Curculionidae	Entiminae	Leptomias	Leptomias semicircularis	China	Xizang	29.242	91.766
RJLLT189-23	OR231056	Curculionidae	Entiminae	Leptomias	Leptomias semicircularis	China	Xizang	29.242	91.766
RJLLT190-23	OR231057	Curculionidae	Entiminae	Leptomias	Leptomias semicircularis	China	Xizang	29.242	91.766
RJLLT191-23	OR231058	Curculionidae	Entiminae	Leptomias	Leptomias semicircularis	China	Xizang	29.242	91.766
RJLLT192-23	OR231067	Curculionidae	Entiminae	Leptomias	Leptomias semicircularis	China	Xizang	29.148	93.677
RJLLT193-23	OR231069	Curculionidae	Entiminae	Leptomias	Leptomias semicircularis	China	Xizang	29.148	93.677
RJLLT194-23	OR231070	Curculionidae	Entiminae	Leptomias	Leptomias semicircularis	China	Xizang	29.148	93.677
RJLLT195-23	OR231071	Curculionidae	Entiminae	Leptomias	Leptomias semicircularis	China	Xizang	29.148	93.677
RJLLT196-23	OR231072	Curculionidae	Entiminae	Leptomias	Leptomias semicircularis	China	Xizang	29.148	93.677
RJLLT197-23	OR231073	Curculionidae	Entiminae	Leptomias	Leptomias semicircularis	China	Xizang	29.148	93.677
RJLLT198-23	OR231074	Curculionidae	Entiminae	Leptomias	Leptomias semicircularis	China	Xizang	29.148	93.677
RJLLT199-23	OR231075	Curculionidae	Entiminae	Leptomias	Leptomias semicircularis	China	Xizang	29.148	93.677
RJLLT200-23	OR231076	Curculionidae	Entiminae	Leptomias	Leptomias semicircularis	China	Xizang	29.148	93.677
RJLLT201-23	OR231068	Curculionidae	Entiminae	Leptomias	Leptomias semicircularis	China	Xizang	29.148	93.677
RJLLT202-23	OR231083	Curculionidae	Entiminae	Leptomias	Leptomias semicircularis	China	Xizang	29.16	90.33
RJLLT203-23	OR231084	Curculionidae	Entiminae	Leptomias	Leptomias semicircularis	China	Xizang	29.16	90.33
RJLLT204-23	OR231085	Curculionidae	Entiminae	Leptomias	Leptomias semicircularis	China	Xizang	29.16	90.33
RJLLT205-23	OR231086	Curculionidae	Entiminae	Leptomias	Leptomias kingdonwardi	China	Xizang	30.15	95.01
RJLLT206-23	OR231087	Curculionidae	Entiminae	Leptomias	Leptomias kingdonwardi	China	Xizang	30.15	95.01
RJLLT207-23	OR230782	Curculionidae	Entiminae	Geotragus	Geotragus himalayanus	China	Xizang	27.428	88.902
RJLLT208-23	OR230783	Curculionidae	Entiminae	Geotragus	Geotragus himalayanus	China	Xizang	27.428	88.902
RJLLT209-23	OR230784	Curculionidae	Entiminae	Pachynotus	Pachynotus pilosus	China	Xizang	28.831	92.051
RJLLT210-23	OR230785	Curculionidae	Entiminae	Pachynotus	Pachynotus pilosus	China	Xizang	28.831	92.051
RJLLT211-23	OR230786	Curculionidae	Entiminae	Leptomias	Leptomias undulans	China	Xizang	28.803	96.715
RJLLT212-23	OR230787	Curculionidae	Entiminae	Leptomias	Leptomias undulans	China	Xizang	28.803	96.715
RJLLT213-23	OR230788	Curculionidae	Entiminae	Leptomias	Leptomias midlineatus	China	Xizang	29.513	94.888
RJLLT214-23	OR230789	Curculionidae	Entiminae	Leptomias	Leptomias midlineatus	China	Xizang	29.513	94.888
RJLLT215-23	OR230790	Curculionidae	Entiminae	Leptomias	Leptomias midlineatus	China	Xizang	30.1	95.09
RJLLT216-23	OR230791	Curculionidae	Entiminae	Leptomias	Leptomias midlineatus	China	Xizang	30.13	95.02
RJLLT217-23	OR230792	Curculionidae	Entiminae	Leptomias	Leptomias midlineatus	China	Xizang	29.51	94.82
RJLLT218-23	OR230793	Curculionidae	Entiminae	Leptomias	Leptomias midlineatus	China	Xizang	29.51	94.82
RJLLT219-23	OR230794	Curculionidae	Entiminae	Leptomias	Leptomias midlineatus	China	Xizang	29.51	94.82
RJLLT220-23	OR230795	Curculionidae	Entiminae	Leptomias	Leptomias clarus	China	Xizang	28.568	87.492
RJLLT221-23	OR230796	Curculionidae	Entiminae	Leptomias	Leptomias clarus	China	Xizang	28.568	87.492
RJLLT222-23	OR230797	Curculionidae	Entiminae	Leptomias	Leptomias hirsutus	China	Xizang	29.513	94.888
RJLLT223-23	OR230798	Curculionidae	Entiminae	Leptomias	Leptomias hirsutus	China	Xizang	29.513	94.888
RJLLT224-23	OR230799	Curculionidae	Entiminae	Leptomias	Leptomias hirsutus	China	Xizang	29.513	94.888
RJLLT225-23	OR230800	Curculionidae	Entiminae	Leptomias	Leptomias hirsutus	China	Xizang	29.513	94.888
RJLLT226-23	OR230801	Curculionidae	Entiminae	Leptomias	Leptomias hirsutus	China	Xizang	29.513	94.888
RJLLT227-23	OR230802	Curculionidae	Entiminae	Leptomias	Leptomias hirsutus	China	Xizang	29.513	94.888
RJLLT228-23	OR230803	Curculionidae	Entiminae	Leptomias	Leptomias hirsutus	China	Xizang	29.513	94.888
RJLLT229-23	OR230804	Curculionidae	Entiminae	Leptomias	Leptomias hirsutus	China	Xizang	29.513	94.888
RJLLT230-23	OR230805	Curculionidae	Entiminae	Leptomias	Leptomias hirsutus	China	Xizang	29.513	94.888
RJLLT231-23	OR230806	Curculionidae	Entiminae	Leptomias	Leptomias hirsutus	China	Xizang	29.513	94.888
RJLLT232-23	OR230807	Curculionidae	Entiminae	Leptomias	Leptomias hirsutus	China	Xizang	29.513	94.888
RJLLT233-23	OR230808	Curculionidae	Entiminae	Leptomias	Leptomias hirsutus	China	Xizang	29.513	94.888
RJLLT234-23	OR230809	Curculionidae	Entiminae	Leptomias	Leptomias clavicrus	China	Xizang	29.513	94.888
RJLLT235-23	OR230810	Curculionidae	Entiminae	Leptomias	Leptomias clavicrus	China	Xizang	29.513	94.888
RJLLT236-23	OR230811	Curculionidae	Entiminae	Leptomias	Leptomias clavicrus	China	Xizang	29.513	94.888
RJLLT237-23	OR230812	Curculionidae	Entiminae	Leptomias	Leptomias clavicrus	China	Xizang	29.513	94.888
RJLLT238-23	OR230813	Curculionidae	Entiminae	Leptomias	Leptomias clavicrus	China	Xizang	29.513	94.888
RJLLT239-23	OR230814	Curculionidae	Entiminae	Leptomias	Leptomias clavicrus	China	Xizang	29.513	94.888
RJLLT240-23	OR230815	Curculionidae	Entiminae	Leptomias	Leptomias clavicrus	China	Xizang	29.513	94.888
RJLLT241-23	OR230816	Curculionidae	Entiminae	Leptomias	Leptomias clavicrus	China	Xizang	29.513	94.888
RJLLT242-23	OR230817	Curculionidae	Entiminae	Leptomias	Leptomias clavicrus	China	Xizang	29.513	94.888
RJLLT243-23	OR230818	Curculionidae	Entiminae	Leptomias	Leptomias clavicrus	China	Xizang	29.513	94.888
RJLLT244-23	OR230819	Curculionidae	Entiminae	Leptomias	Leptomias clavicrus	China	Xizang	29.513	94.888
RJLLT245-23	OR230820	Curculionidae	Entiminae	Leptomias	Leptomias clavicrus	China	Xizang	29.513	94.888
RJLLT246-23	OR230821	Curculionidae	Entiminae	Leptomias	Leptomias sagaensis	China	Xizang	31.14	80.9
RJLLT247-23	OR230822	Curculionidae	Entiminae	Leptomias	Leptomias sagaensis	China	Xizang	31.14	80.9
RJLLT248-23	OR230823	Curculionidae	Entiminae	Leptomias	Leptomias sagaensis	China	Xizang	31.14	80.9
RJLLT249-23	OR230824	Curculionidae	Entiminae	Leptomias	Leptomias sagaensis	China	Xizang	30.812	81.39
RJLLT250-23	OR230825	Curculionidae	Entiminae	Leptomias	Leptomias sagaensis	China	Xizang	30.812	81.39
RJLLT251-23	OR230826	Curculionidae	Entiminae	Leptomias	Leptomias mainlingensis	China	Xizang	29.233	94.206
RJLLT252-23	OR230827	Curculionidae	Entiminae	Leptomias	Leptomias mainlingensis	China	Xizang	29.233	94.206
RJLLT253-23	OR230828	Curculionidae	Entiminae	Leptomias	Leptomias mainlingensis	China	Xizang	29.233	94.206
RJLLT254-23	OR230831	Curculionidae	Entiminae	Leptomias	Leptomias kangmarensis	China	Xizang	28.267	89.39
RJLLT255-23	OR230832	Curculionidae	Entiminae	Leptomias	Leptomias kangmarensis	China	Xizang	28.267	89.39
RJLLT256-23	OR230829	Curculionidae	Entiminae	Leptomias	Leptomias kangmarensis	China	Xizang	28.267	89.39
RJLLT257-23	OR230830	Curculionidae	Entiminae	Leptomias	Leptomias kangmarensis	China	Xizang	28.267	89.39
RJLLT258-23	OR230833	Curculionidae	Entiminae	Leptomias	Leptomias kangmarensis	China	Xizang	28.267	89.39
RJLLT259-23	OR230834	Curculionidae	Entiminae	Leptomias	Leptomias kangmarensis	China	Xizang	28.267	89.39
RJLLT260-23	OR230839	Curculionidae	Entiminae	Odontomias	Odontomias nigrolatus	China	Xizang	29.335	90.226
RJLLT261-23	OR230840	Curculionidae	Entiminae	Odontomias	Odontomias nigrolatus	China	Xizang	29.335	90.226
RJLLT262-23	OR230843	Curculionidae	Entiminae	Leptomias	Leptomias mangkamensis	China	Xizang	29.556	98.205
RJLLT263-23	OR230842	Curculionidae	Entiminae	Leptomias	Leptomias mangkamensis	China	Xizang	29.556	98.205
RJLLT264-23	OR230841	Curculionidae	Entiminae	Leptomias	Leptomias mangkamensis	China	Xizang	29.556	98.205
RJLLT265-23	OR230844	Curculionidae	Entiminae	Leptomias	Leptomias sp.3RL	China	Xizang	29.108	92.696
RJLLT266-23	OR230845	Curculionidae	Entiminae	Leptomias	Leptomias sp.3RL	China	Xizang	29.108	92.696
RJLLT267-23	OR230846	Curculionidae	Entiminae	Leptomias	Leptomias clarus	China	Xizang	28.692	87.853
RJLLT268-23	OR230847	Curculionidae	Entiminae	Leptomias	Leptomias clarus	China	Xizang	28.692	87.853
RJLLT269-23	OR230848	Curculionidae	Entiminae	Leptomias	Leptomias sp.2RL	China	Xizang	29.335	90.226
RJLLT270-23	OR230849	Curculionidae	Entiminae	Leptomias	Leptomias sp.2RL	China	Xizang	29.335	90.226
RJLLT271-23	OR230850	Curculionidae	Entiminae	Leptomias	Leptomias sp.2RL	China	Xizang	29.335	90.226
RJLLT272-23	OR230851	Curculionidae	Entiminae	Leptomias	Leptomias sp.2RL	China	Xizang	29.335	90.226
RJLLT273-23	OR230852	Curculionidae	Entiminae	Odontomias	Odontomias sp.1RL	China	Xizang	29.286	91.817
RJLLT274-23	OR230853	Curculionidae	Entiminae	Odontomias	Odontomias sp.1RL	China	Xizang	29.286	91.817
RJLLT275-23	OR230854	Curculionidae	Entiminae	Odontomias	Odontomias sp.1RL	China	Xizang	29.286	91.817
RJLLT276-23	OR230855	Curculionidae	Entiminae	Leptomias	Leptomias kangmarensis	China	Xizang	28.322	91.919
RJLLT277-23	OR230856	Curculionidae	Entiminae	Leptomias	Leptomias kangmarensis	China	Xizang	28.322	91.919
RJLLT278-23	OR230857	Curculionidae	Entiminae	Leptomias	Leptomias kangmarensis	China	Xizang	28.322	91.919
RJLLT279-23	OR230858	Curculionidae	Entiminae	Leptomias	Leptomias kangmarensis	China	Xizang	28.322	91.919
RJLLT280-23	OR230859	Curculionidae	Entiminae	Leptomias	Leptomias sp.5RL	China	Xizang	27.916	91.817
RJLLT281-23	OR230860	Curculionidae	Entiminae	Leptomias	Leptomias sp.5RL	China	Xizang	27.916	91.817
RJLLT282-23	OR230861	Curculionidae	Entiminae	Leptomias	Leptomias sp.5RL	China	Xizang	27.916	91.817
RJLLT283-23	OR230862	Curculionidae	Entiminae	Leptomias	Leptomias sp.5RL	China	Xizang	27.916	91.817
RJLLT286-23	OR230870	Curculionidae	Entiminae	Leptomias	Leptomias sp.7RL	China	Xizang	28.097	91.933
RJLLT287-23	OR230871	Curculionidae	Entiminae	Leptomias	Leptomias sp.7RL	China	Xizang	28.097	91.933
RJLLT288-23	OR230872	Curculionidae	Entiminae	Triangulomias	Triangulomias sp.1RL	China	Xizang	27.853	87.449
RJLLT289-23	OR230873	Curculionidae	Entiminae	Triangulomias	Triangulomias sp.1RL	China	Xizang	27.853	87.449
RJLLT290-23	OR230874	Curculionidae	Entiminae	Triangulomias	Triangulomias sp.1RL	China	Xizang	27.853	87.449
RJLLT291-23	OR230875	Curculionidae	Entiminae	Triangulomias	Triangulomias sp.2RL	China	Xizang	29.148	93.677
RJLLT292-23	OR230876	Curculionidae	Entiminae	Triangulomias	Triangulomias sp.2RL	China	Xizang	29.148	93.677
RJLLT293-23	OR230877	Curculionidae	Entiminae	Leptomias	Leptomias sp.9RL	China	Xizang	29.147	89.288
RJLLT294-23	OR230878	Curculionidae	Entiminae	Leptomias	Leptomias sp.9RL	China	Xizang	29.147	89.288
RJLLT295-23	OR230879	Curculionidae	Entiminae	Leptomias	Leptomias sp.9RL	China	Xizang	29.11	92.689
RJLLT296-23	OR230880	Curculionidae	Entiminae	Leptomias	Leptomias sp.9RL	China	Xizang	29.11	92.689
RJLLT297-23	OR230881	Curculionidae	Entiminae	Leptomias	Leptomias sp.9RL	China	Xizang	29.11	92.689
RJLLT298-23	OR230882	Curculionidae	Entiminae	Leptomias	Leptomias sp.9RL	China	Xizang	29.11	92.689
RJLLT299-23	OR230885	Curculionidae	Entiminae	Leptomias	Leptomias sp.9RL	China	Xizang	29.11	92.689
RJLLT300-23	OR230886	Curculionidae	Entiminae	Leptomias	Leptomias sp.9RL	China	Xizang	29.11	92.689
RJLLT301-23	OR230887	Curculionidae	Entiminae	Leptomias	Leptomias sp.9RL	China	Xizang	29.11	92.689
RJLLT302-23	OR230888	Curculionidae	Entiminae	Leptomias	Leptomias sp.9RL	China	Xizang	29.11	92.689
RJLLT303-23	OR230889	Curculionidae	Entiminae	Leptomias	Leptomias sp.9RL	China	Xizang	29.11	92.689
RJLLT304-23	OR230890	Curculionidae	Entiminae	Leptomias	Leptomias sp.9RL	China	Xizang	29.11	92.689
RJLLT305-23	OR230891	Curculionidae	Entiminae	Leptomias	Leptomias sp.9RL	China	Xizang	29.11	92.689
RJLLT306-23	OR230892	Curculionidae	Entiminae	Leptomias	Leptomias sp.9RL	China	Xizang	29.11	92.689
RJLLT307-23	OR230893	Curculionidae	Entiminae	Leptomias	Leptomias sp.9RL	China	Xizang	29.11	92.689
RJLLT308-23	OR230883	Curculionidae	Entiminae	Leptomias	Leptomias sp.9RL	China	Xizang	29.284	92.052
RJLLT309-23	OR230884	Curculionidae	Entiminae	Leptomias	Leptomias sp.9RL	China	Xizang	29.284	92.052
RJLLT310-23	OR230894	Curculionidae	Entiminae	Odontomias	Odontomias sp.3RL	China	Xizang	28.384	89.542
RJLLT311-23	OR230895	Curculionidae	Entiminae	Odontomias	Odontomias sp.3RL	China	Xizang	28.384	89.542
RJLLT312-23	OR230896	Curculionidae	Entiminae	Leptomias	Leptomias sp.11RL	China	Xizang	28.258	89.271
RJLLT313-23	OR230897	Curculionidae	Entiminae	Leptomias	Leptomias sp.11RL	China	Xizang	28.258	89.271
RJLLT314-23	OR230898	Curculionidae	Entiminae	Leptomias	Leptomias sp.12RL	China	Xizang	29.11	92.689
RJLLT315-23	OR230899	Curculionidae	Entiminae	Leptomias	Leptomias sp.12RL	China	Xizang	29.11	92.689
RJLLT394-23	OR230900	Curculionidae	Entiminae	Leptomias	Leptomias sp.12RL	China	Xizang	29.11	92.689
RJLLT316-23	OR230901	Curculionidae	Entiminae	Odontomias	Odontomias sp.2RL	China	Xizang	29.147	89.288
RJLLT317-23	OR230902	Curculionidae	Entiminae	Odontomias	Odontomias sp.2RL	China	Xizang	29.147	89.288
RJLLT318-23	OR230903	Curculionidae	Entiminae	Odontomias	Odontomias sp.2RL	China	Xizang	29.147	89.288
RJLLT319-23	OR230904	Curculionidae	Entiminae	Odontomias	Odontomias sp.2RL	China	Xizang	29.147	89.288
RJLLT320-23	OR230905	Curculionidae	Entiminae	Odontomias	Odontomias sp.3RL	China	Xizang	29.147	89.288
RJLLT321-23	OR230906	Curculionidae	Entiminae	Odontomias	Odontomias sp.3RL	China	Xizang	29.147	89.288
RJLLT322-23	OR230907	Curculionidae	Entiminae	Odontomias	Odontomias sp.3RL	China	Xizang	29.147	89.288
RJLLT323-23	OR230921	Curculionidae	Entiminae	Hyperomias	Hyperomias sp.1RL	China	Xizang	28.831	92.051
RJLLT324-23	OR230922	Curculionidae	Entiminae	Hyperomias	Hyperomias sp.1RL	China	Xizang	28.831	92.051
RJLLT325-23	OR230923	Curculionidae	Entiminae	Leptomias	Leptomias sp.13RL	China	Xizang	28.699	85.794
RJLLT326-23	OR230924	Curculionidae	Entiminae	Leptomias	Leptomias sp.13RL	China	Xizang	28.699	85.794
RJLLT327-23	OR230925	Curculionidae	Entiminae	Xizanomias	Xizanomias sp.1RL	China	Xizang	29.146	89.245
RJLLT328-23	OR230926	Curculionidae	Entiminae	Xizanomias	Xizanomias sp.1RL	China	Xizang	29.146	89.245
RJLLT329-23	OR230927	Curculionidae	Entiminae	Leptomias	Leptomias erectus	China	Xizang	27.818	91.752
RJLLT330-23	OR230928	Curculionidae	Entiminae	Leptomias	Leptomias erectus	China	Xizang	27.818	91.752
RJLLT331-23	OR230929	Curculionidae	Entiminae	Leptomias	Leptomias erectus	China	Xizang	27.818	91.752
RJLLT332-23	OR230930	Curculionidae	Entiminae	Leptomias	Leptomias erectus	China	Xizang	27.818	91.752
RJLLT333-23	OR230931	Curculionidae	Entiminae	Triangulomias	Triangulomias sp.3RL	China	Xizang	29.454	91.885
RJLLT334-23	OR230932	Curculionidae	Entiminae	Triangulomias	Triangulomias sp.3RL	China	Xizang	29.454	91.885
RJLLT335-23	OR230933	Curculionidae	Entiminae	Triangulomias	Triangulomias sp.3RL	China	Xizang	29.454	91.885
RJLLT338-23	OR230934	Curculionidae	Entiminae	Leptomias	Leptomias sp.15RL	China	Xizang	28.715	94.318
RJLLT339-23	OR230935	Curculionidae	Entiminae	Leptomias	Leptomias sp.15RL	China	Xizang	28.715	94.318
RJLLT340-23	OR230936	Curculionidae	Entiminae	Leptomias	Leptomias sp. 6 ZM-2022a	China	Xizang	29.067	92.799
RJLLT341-23	OR230937	Curculionidae	Entiminae	Leptomias	Leptomias sp. 6 ZM-2022a	China	Xizang	29.067	92.799
RJLLT342-23	OR230938	Curculionidae	Entiminae	Leptomias	Leptomias sp.17RL	China	Xizang	29.126	92.105
RJLLT343-23	OR230939	Curculionidae	Entiminae	Leptomias	Leptomias sp.17RL	China	Xizang	29.126	92.105
RJLLT344-23	OR230951	Curculionidae	Entiminae	Leptomias	Leptomias sp.18RL	China	Xizang	29.746	94.082
RJLLT345-23	OR230952	Curculionidae	Entiminae	Leptomias	Leptomias sp.18RL	China	Xizang	29.746	94.082
RJLLT346-23	OR230953	Curculionidae	Entiminae	Leptomias	Leptomias depressus	China	Xizang	30.023	95.006
RJLLT347-23	OR230954	Curculionidae	Entiminae	Leptomias	Leptomias depressus	China	Xizang	30.023	95.006
RJLLT348-23	OR230955	Curculionidae	Entiminae	Leptomias	Leptomias sp.19RL	China	Xizang	27.592	85.591
RJLLT349-23	OR230956	Curculionidae	Entiminae	Leptomias	Leptomias sp.19RL	China	Xizang	27.592	85.591
RJLLT351-23	OR230957	Curculionidae	Entiminae	Leptomias	Leptomias kangmarensis	China	Xizang	28.143	89.368
RJLLT352-23	OR230958	Curculionidae	Entiminae	Leptomias	Leptomias kangmarensis	China	Xizang	28.143	89.368
RJLLT355-23	OR230959	Curculionidae	Entiminae	Leptomias	Leptomias sagaensis	China	Xizang	28.235	85.198
RJLLT356-23	OR230960	Curculionidae	Entiminae	Leptomias	Leptomias sagaensis	China	Xizang	28.235	85.198
RJLLT359-23	OR230961	Curculionidae	Entiminae	Odontomias	Odontomias sp.4RL	China	Xizang	29.789	90.011
RJLLT360-23	OR230962	Curculionidae	Entiminae	Odontomias	Odontomias sp.4RL	China	Xizang	29.789	90.011
RJLLT361-23	OR230963	Curculionidae	Entiminae	Odontomias	Odontomias sp.4RL	China	Xizang	29.789	90.011
RJLLT363-23	OR230983	Curculionidae	Entiminae	Triangulomias	Triangulomias sp.4RL	China	Xizang	28.635	87.172
RJLLT364-23	OR230984	Curculionidae	Entiminae	Triangulomias	Triangulomias sp.4RL	China	Xizang	28.635	87.172
RJLLT365-23	OR230985	Curculionidae	Entiminae	Leptomias	Leptomias sp.25RL	China	Xizang	29.145	93.669
RJLLT366-23	OR230986	Curculionidae	Entiminae	Leptomias	Leptomias sp.25RL	China	Xizang	29.145	93.669
RJLLT367-23	OR230987	Curculionidae	Entiminae	Odontomias	Odontomias nigrolatus	China	Xizang	29.075	87.98
RJLLT368-23	OR230988	Curculionidae	Entiminae	Odontomias	Odontomias nigrolatus	China	Xizang	29.075	87.98
RJLLT371-23	OR230989	Curculionidae	Entiminae	Leptomias	Leptomias sp.27RL	China	Xizang	29.147	89.288
RJLLT372-23	OR230990	Curculionidae	Entiminae	Leptomias	Leptomias sp.27RL	China	Xizang	29.147	89.288
RJLLT373-23	OR230991	Curculionidae	Entiminae	Leptomias	Leptomias sp.28RL	China	Xizang	29.016	93.192
RJLLT374-23	OR230992	Curculionidae	Entiminae	Leptomias	Leptomias sp.28RL	China	Xizang	29.016	93.192
RJLLT375-23	OR230993	Curculionidae	Entiminae	Leptomias	Leptomias sp.28RL	China	Xizang	29.016	93.192
RJLLT376-23	OR230994	Curculionidae	Entiminae	Leptomias	Leptomias sp.29RL	China	Xizang	28.839	92
RJLLT377-23	OR230995	Curculionidae	Entiminae	Leptomias	Leptomias sp.29RL	China	Xizang	28.839	92
RJLLT378-23	OR230996	Curculionidae	Entiminae	Leptomias	Leptomias sp.30RL	China	Xizang	29.842	91.769
RJLLT379-23	OR230997	Curculionidae	Entiminae	Leptomias	Leptomias sp.30RL	China	Xizang	29.842	91.769
RJLLT380-23	OR230998	Curculionidae	Entiminae	Leptomias	Leptomias sp.30RL	China	Xizang	29.842	91.769
RJLLT381-23	OR230999	Curculionidae	Entiminae	Leptomias	Leptomias mainlingensis	China	Xizang	29.545	94.487
RJLLT382-23	OR231000	Curculionidae	Entiminae	Leptomias	Leptomias mainlingensis	China	Xizang	29.545	94.487
RJLLT383-23	OR231001	Curculionidae	Entiminae	Leptomias	Leptomias mainlingensis	China	Xizang	29.545	94.487
RJLLT384-23	OR231002	Curculionidae	Entiminae	Leptomias	Leptomias mainlingensis	China	Xizang	29.545	94.487
RJLLT385-23	OR231003	Curculionidae	Entiminae	Pachynotus	Pachynotus lampoglobus	China	Xizang	30.176	81.106
RJLLT386-23	OR231004	Curculionidae	Entiminae	Pachynotus	Pachynotus lampoglobus	China	Xizang	30.176	81.106
RJLLT387-23	OR231077	Curculionidae	Entiminae	Odontomias	Odontomias nigrolatus	China	Xizang	29.157	90.325
RJLLT388-23	OR231078	Curculionidae	Entiminae	Odontomias	Odontomias crassus	China	Xizang	29.126	92.105
RJLLT389-23	OR231079	Curculionidae	Entiminae	Odontomias	Odontomias crassus	China	Xizang	29.126	92.105
RJLLT391-23	OR231080	Curculionidae	Entiminae	Leptomias	Leptomias kingdonwardi	China	Xizang	30.241	94.853
RJLLT392-23	OR231081	Curculionidae	Entiminae	Leptomias	Leptomias kingdonwardi	China	Xizang	30.241	94.853
RJLLT393-23	OR231082	Curculionidae	Entiminae	Leptomias	Leptomias kingdonwardi	China	Xizang	30.241	94.853
RJLLT395-23	OM830096	Curculionidae	Entiminae	Leptomias	Leptomias acutus	China	Xizang	29.25	88.88
RJLLT396-23	OM830095	Curculionidae	Entiminae	Leptomias	Leptomias acutus	China	Xizang	29.25	88.88
RJLLT397-23	OM830094	Curculionidae	Entiminae	Leptomias	Leptomias acutus	China	Xizang	29.25	88.88
RJLLT398-23	OM830085	Curculionidae	Entiminae	Leptomias	Leptomias kangmarensis	China	Xizang	28.57	87.49
RJLLT399-23	OM830084	Curculionidae	Entiminae	Leptomias	Leptomias kangmarensis	China	Xizang	28.57	87.49
RJLLT400-23	OM830083	Curculionidae	Entiminae	Leptomias	Leptomias clarus	China	Xizang	28.57	87.49
RJLLT401-23	OM830082	Curculionidae	Entiminae	Leptomias	Leptomias clarus	China	Xizang	28.57	87.49
RJLLT402-23	OM830081	Curculionidae	Entiminae	Leptomias	Leptomias kangmarensis	China	Xizang	28.57	87.49
RJLLT403-23	OM830080	Curculionidae	Entiminae	Leptomias	Leptomias kangmarensis	China	Xizang	28.57	87.49
GBMNF53109-22	OM773029	Curculionidae	Entiminae	Leptomias	Leptomias semicircularis	China	Xizang	29.16	90.33
GBMNF53110-22	OK575968	Curculionidae	Entiminae	Leptomias	Leptomias acutus	China	Xizang	28.24	85.2
GBMNF53111-22	OK575969	Curculionidae	Entiminae	Leptomias	Leptomias acutus	China	Xizang	28.24	85.2
GBMNF53112-22	OK575970	Curculionidae	Entiminae	Leptomias	Leptomias semicircularis	China	Xizang	29.16	90.33
GBMNF53113-22	OM773058	Curculionidae	Entiminae	Leptomias	Leptomias huangi	China	Xizang	29.23	95.18
GBMNF53114-22	OM773059	Curculionidae	Entiminae	Leptomias	Leptomias huangi	China	Xizang	29.23	95.15
GBMNF53115-22	OM773060	Curculionidae	Entiminae	Leptomias	Leptomias huangi	China	Xizang	29.23	95.15
GBMNF53116-22	OM773061	Curculionidae	Entiminae	Leptomias	Leptomias huangi	China	Xizang	29.23	95.15
GBMNF53117-22	OK575957	Curculionidae	Entiminae	Leptomias	Leptomias huangi	China	Xizang	29.3558	95.34
GBMNF53118-22	OK575958	Curculionidae	Entiminae	Leptomias	Leptomias huangi	China	Xizang	29.3558	95.34
GBMNF53119-22	OK575959	Curculionidae	Entiminae	Leptomias	Leptomias huangi	China	Xizang	29.3558	95.34
GBMNF53120-22	OK575960	Curculionidae	Entiminae	Leptomias	Leptomias huangi	China	Xizang	29.3558	95.34
GBMNF53121-22	OK575961	Curculionidae	Entiminae	Leptomias	Leptomias huangi	China	Xizang	29.3558	95.34
GBMNF53122-22	OK575962	Curculionidae	Entiminae	Leptomias	Leptomias huangi	China	Xizang	29.3167	95.3161
GBMNF53123-22	OK575963	Curculionidae	Entiminae	Leptomias	Leptomias huangi	China	Xizang	29.3167	95.3161
GBMNF53124-22	OK575964	Curculionidae	Entiminae	Leptomias	Leptomias huangi	China	Xizang	29.3167	95.3161
GBMNF53125-22	OK575965	Curculionidae	Entiminae	Leptomias	Leptomias huangi	China	Xizang	29.3167	95.3161
GBMNF53126-22	OK575966	Curculionidae	Entiminae	Leptomias	Leptomias huangi	China	Xizang	29.6578	95.4899
GBMNF53127-22	OK575967	Curculionidae	Entiminae	Leptomias	Leptomias huangi	China	Xizang	29.66	95.49
GBMNF53128-22	OM773032	Curculionidae	Entiminae	Leptomias	Leptomias huangi	China	Xizang	29.3558	95.34
GBMNF53129-22	OM773033	Curculionidae	Entiminae	Leptomias	Leptomias huangi	China	Xizang	29.3167	95.3161
GBMNF53130-22	OM773034	Curculionidae	Entiminae	Leptomias	Leptomias huangi	China	Xizang	29.3167	95.3161
GBMNF53131-22	OM773035	Curculionidae	Entiminae	Leptomias	Leptomias huangi	China	Xizang	29.3167	95.3161
GBMNF53132-22	OM773036	Curculionidae	Entiminae	Leptomias	Leptomias huangi	China	Xizang	29.3167	95.3161
GBMNF53133-22	OM773037	Curculionidae	Entiminae	Leptomias	Leptomias huangi	China	Xizang	29.3167	95.3161
GBMNF53134-22	OM773038	Curculionidae	Entiminae	Leptomias	Leptomias huangi	China	Xizang	29.3167	95.3161
GBMNF53135-22	OM773039	Curculionidae	Entiminae	Leptomias	Leptomias huangi	China	Xizang	29.3167	95.3161
GBMNF53136-22	OM773040	Curculionidae	Entiminae	Leptomias	Leptomias huangi	China	Xizang	29.3167	95.3161
GBMNF53137-22	OM773041	Curculionidae	Entiminae	Leptomias	Leptomias huangi	China	Xizang	29.6578	95.4899
GBMNF53138-22	OM773042	Curculionidae	Entiminae	Leptomias	Leptomias huangi	China	Xizang	29.6578	95.4899
GBMNF53139-22	OM773043	Curculionidae	Entiminae	Leptomias	Leptomias huangi	China	Xizang	29.6578	95.4899
GBMNF53140-22	OM773044	Curculionidae	Entiminae	Leptomias	Leptomias huangi	China	Xizang	29.6578	95.4899
GBMNF53141-22	OM773045	Curculionidae	Entiminae	Leptomias	Leptomias huangi	China	Xizang	29.6578	95.4899
GBMNF53142-22	OM773046	Curculionidae	Entiminae	Leptomias	Leptomias huangi	China	Xizang	29.3173	95.3012
GBMNF53143-22	OM773047	Curculionidae	Entiminae	Leptomias	Leptomias huangi	China	Xizang	29.3173	95.3012
GBMNF53144-22	OM773048	Curculionidae	Entiminae	Leptomias	Leptomias huangi	China	Xizang	29.3173	95.3012
GBMNF53145-22	OM773049	Curculionidae	Entiminae	Leptomias	Leptomias huangi	China	Xizang	29.3173	95.3012
GBMNF53146-22	OM773050	Curculionidae	Entiminae	Leptomias	Leptomias huangi	China	Xizang	29.3173	95.3012
GBMNF53147-22	OM773051	Curculionidae	Entiminae	Leptomias	Leptomias huangi	China	Xizang	29.3173	95.3012
GBMNF53148-22	OM773052	Curculionidae	Entiminae	Leptomias	Leptomias huangi	China	Xizang	29.66	95.49
GBMNF53149-22	OM773053	Curculionidae	Entiminae	Leptomias	Leptomias huangi	China	Xizang	29.66	95.49
GBMNF53150-22	OM773054	Curculionidae	Entiminae	Leptomias	Leptomias huangi	China	Xizang	29.66	95.49
GBMNF53151-22	OM773055	Curculionidae	Entiminae	Leptomias	Leptomias huangi	China	Xizang	29.66	95.49
GBMNF53152-22	OM773056	Curculionidae	Entiminae	Leptomias	Leptomias huangi	China	Xizang	29.66	95.49
GBMNF53153-22	OM773057	Curculionidae	Entiminae	Leptomias	Leptomias huangi	China	Xizang	29.71	95.59
GBMNF53154-22	OM773062	Curculionidae	Entiminae	Leptomias	Leptomias micans	China	Xizang	27.4309	88.9114
GBMNF53155-22	OM773063	Curculionidae	Entiminae	Leptomias	Leptomias micans	China	Xizang	27.4309	88.9114
GBMNF53156-22	OM773064	Curculionidae	Entiminae	Leptomias	Leptomias micans	China	Xizang	27.4309	88.9114
GBMNF53157-22	OM773065	Curculionidae	Entiminae	Leptomias	Leptomias micans	China	Xizang	27.4309	88.9114
GBMNF53158-22	OM773066	Curculionidae	Entiminae	Leptomias	Leptomias micans	China	Xizang	27.4309	88.9114
GBMNF53159-22	OM773067	Curculionidae	Entiminae	Leptomias	Leptomias micans	China	Xizang	27.4309	88.9114
GBMNF53160-22	OM773068	Curculionidae	Entiminae	Leptomias	Leptomias micans	China	Xizang	27.4309	88.9114
GBMNF53161-22	OM773069	Curculionidae	Entiminae	Leptomias	Leptomias micans	China	Xizang	27.4309	88.9114
GBMNF53162-22	OM773070	Curculionidae	Entiminae	Leptomias	Leptomias micans	China	Xizang	27.4309	88.9114
GBMNF53163-22	OM773071	Curculionidae	Entiminae	Leptomias	Leptomias micans	China	Xizang	27.4309	88.9114
GBMNF53165-22	OM773073	Curculionidae	Entiminae	Leptomias	Leptomias micans	China	Xizang	27.4309	88.9114
GBMNF53166-22	OM773074	Curculionidae	Entiminae	Leptomias	Leptomias micans	China	Xizang	27.4309	88.9114
GBMNF53167-22	OM773075	Curculionidae	Entiminae	Leptomias	Leptomias micans	China	Xizang	27.4309	88.9114
GBMNF53168-22	OM773031	Curculionidae	Entiminae	Leptomias	Leptomias midlineatus	China	Xizang	30.13	95.02
GBMNF53169-22	OM773076	Curculionidae	Entiminae	Leptomias	Leptomias sagaensis	China	Xizang	31.1401	80.8998
GBMNF53170-22	OM773077	Curculionidae	Entiminae	Leptomias	Leptomias sagaensis	China	Xizang	31.1401	80.8998
GBMNF53171-22	OM773079	Curculionidae	Entiminae	Leptomias	Leptomias sagaensis	China	Xizang	30.8115	81.3905
GBMNF53172-22	OM773080	Curculionidae	Entiminae	Leptomias	Leptomias sagaensis	China	Xizang	30.8115	81.3905
GBMNF53173-22	OM773078	Curculionidae	Entiminae	Leptomias	Leptomias sagaensis	China	Xizang	31.1401	80.8998
GBMNF53174-22	OM773030	Curculionidae	Entiminae	Leptomias	Leptomias semicircularis	China	Xizang	29.16	90.33
GBMNF53175-22	OM830076	Curculionidae	Entiminae	Leptomias	Leptomias siahus	China	Xizang	29.5127	94.8881
GBMNF53176-22	OM830077	Curculionidae	Entiminae	Leptomias	Leptomias siahus	China	Xizang	29.5127	94.8881
GBMNF53179-22	OM830080	Curculionidae	Entiminae	Leptomias	Leptomias kangmarensis	China	Xizang	28.2672	89.3898
GBMNF53180-22	OM830081	Curculionidae	Entiminae	Leptomias	Leptomias kangmarensis	China	Xizang	28.2672	89.3898
GBMNF53181-22	OM830082	Curculionidae	Entiminae	Leptomias	Leptomias clarus	China	Xizang	28.57	87.49
GBMNF53182-22	OM830083	Curculionidae	Entiminae	Leptomias	Leptomias clarus	China	Xizang	28.57	87.49
GBMNF53183-22	OM830084	Curculionidae	Entiminae	Leptomias	Leptomias kangmarensis	China	Xizang	28.2583	89.2713
GBMNF53184-22	OM830085	Curculionidae	Entiminae	Leptomias	Leptomias kangmarensis	China	Xizang	28.2583	89.2713
GBMNF53185-22	OM830086	Curculionidae	Entiminae	Leptomias	Leptomias sp. 6 ZM-2022a	China	Xizang	29.067	92.7994
GBMNF53186-22	OM830087	Curculionidae	Entiminae	Leptomias	Leptomias sp. 6 ZM-2022a	China	Xizang	29.067	92.7994
GBMNF53187-22	OM830088	Curculionidae	Entiminae	Leptomias	Leptomias sp. 6 ZM-2022a	China	Xizang	29.067	92.7994
GBMNF53188-22	OM830089	Curculionidae	Entiminae	Leptomias	Leptomias sp. 6 ZM-2022a	China	Xizang	29.067	92.7994
GBMNF53189-22	OK575954	Curculionidae	Entiminae	Leptomias	Leptomias viridicantis	China	Xizang	29.2505	95.1767
GBMNF53190-22	OK575955	Curculionidae	Entiminae	Leptomias	Leptomias viridicantis	China	Xizang	29.2505	95.1767
GBMNF53191-22	OK575956	Curculionidae	Entiminae	Leptomias	Leptomias viridicantis	China	Xizang	29.2505	95.1767
GBMNF53192-22	OM773025	Curculionidae	Entiminae	Leptomias	Leptomias viridicantis	China	Xizang	29.2505	95.1767
GBMNF53193-22	OM773026	Curculionidae	Entiminae	Leptomias	Leptomias viridicantis	China	Xizang	29.2505	95.1767
GBMNF53194-22	OM773027	Curculionidae	Entiminae	Leptomias	Leptomias viridicantis	China	Xizang	29.2505	95.1767
GBMNF53195-22	OM773028	Curculionidae	Entiminae	Leptomias	Leptomias viridicantis	China	Xizang	29.2505	95.1767
	MH404143	Curculionidae	Entiminae	Geotragus	Geotragus sp.CG311	China	Xizang
	MT536938	Curculionidae	Entiminae	Leptomias	Leptomias siahus	China	Xizang

## Sheet: Table S2
Table S2. Haplotype composition of the 476 COI sequences.
Haplotype	Sequence number	BOLD process id|Species name
Hap_1	13	GBMNF53109-22|Leptomias_semicircularis GBMNF53112-22|Leptomias_semicircularis RJLLT142-23|Leptomias_semicircularis RJLLT167-23|Leptomias_semicircularis RJLLT168-23|Leptomias_semicircularis RJLLT171-23|Leptomias_semicircularis RJLLT172-23|Leptomias_semicircularis RJLLT173-23|Leptomias_semicircularis RJLLT174-23|Leptomias_semicircularis RJLLT176-23|Leptomias_semicircularis RJLLT202-23|Leptomias_sem…
Hap_2	1	GBMNF53110-22|Leptomias_acutus
Hap_3	1	GBMNF53111-22|Leptomias_acutus
Hap_4	25	GBMNF53113-22|Leptomias_huangi GBMNF53125-22|Leptomias_huangi GBMNF53138-22|Leptomias_huangi GBMNF53141-22|Leptomias_huangi GBMNF53142-22|Leptomias_huangi GBMNF53143-22|Leptomias_huangi GBMNF53144-22|Leptomias_huangi GBMNF53146-22|Leptomias_huangi GBMNF53147-22|Leptomias_huangi GBMNF53148-22|Leptomias_huangi RJLLT003-23|Leptomias_huangi RJLLT006-23|Leptomias_huangi RJLLT020-23|Leptomias_huangi RJ…
Hap_5	35	GBMNF53114-22|Leptomias_huangi GBMNF53115-22|Leptomias_huangi GBMNF53119-22|Leptomias_huangi GBMNF53129-22|Leptomias_huangi GBMNF53130-22|Leptomias_huangi GBMNF53131-22|Leptomias_huangi GBMNF53132-22|Leptomias_huangi GBMNF53133-22|Leptomias_huangi GBMNF53134-22|Leptomias_huangi GBMNF53135-22|Leptomias_huangi GBMNF53137-22|Leptomias_huangi GBMNF53145-22|Leptomias_huangi GBMNF53150-22|Leptomias_hua…
Hap_6	16	GBMNF53116-22|Leptomias_huangi RJLLT001-23|Leptomias_huangi RJLLT007-23|Leptomias_huangi RJLLT015-23|Leptomias_huangi RJLLT022-23|Leptomias_huangi RJLLT024-23|Leptomias_huangi RJLLT026-23|Leptomias_huangi RJLLT027-23|Leptomias_huangi RJLLT028-23|Leptomias_huangi RJLLT030-23|Leptomias_huangi RJLLT034-23|Leptomias_huangi RJLLT035-23|Leptomias_huangi RJLLT038-23|Leptomias_huangi RJLLT041-23|Leptomia…
Hap_7	9	GBMNF53117-22|Leptomias_huangi RJLLT002-23|Leptomias_huangi RJLLT004-23|Leptomias_huangi RJLLT010-23|Leptomias_huangi RJLLT011-23|Leptomias_huangi RJLLT012-23|Leptomias_huangi RJLLT021-23|Leptomias_huangi RJLLT039-23|Leptomias_huangi RJLLT050-23|Leptomias_huangi
Hap_8	4	GBMNF53118-22|Leptomias_huangi GBMNF53128-22|Leptomias_huangi RJLLT051-23|Leptomias_huangi RJLLT054-23|Leptomias_huangi
Hap_9	2	GBMNF53120-22|Leptomias_huangi RJLLT053-23|Leptomias_huangi
Hap_10	2	GBMNF53121-22|Leptomias_huangi RJLLT055-23|Leptomias_huangi
Hap_11	5	BMNF53122-22|Leptomias_huangi GBMNF53136-22|Leptomias_huangi RJLLT008-23|Leptomias_huangi RJLLT059-23|Leptomias_huangi RJLLT067-23|Leptomias_huangi
Hap_12	2	GBMNF53123-22|Leptomias_huangi RJLLT060-23|Leptomias_huangi
Hap_13	2	GBMNF53124-22|Leptomias_huangi RJLLT064-23|Leptomias_huangi
Hap_14	7	GBMNF53126-22|Leptomias_huangi GBMNF53139-22|Leptomias_huangi GBMNF53140-22|Leptomias_huangi GBMNF53149-22|Leptomias_huangi GBMNF53153-22|Leptomias_huangi RJLLT045-23|Leptomias_huangi RJLLT049-23|Leptomias_huangi
Hap_15	2	GBMNF53127-22|Leptomias_huangi RJLLT044-23|Leptomias_huangi
Hap_16	32	GBMNF53154-22|Leptomias_micans GBMNF53155-22|Leptomias_micans GBMNF53156-22|Leptomias_micans GBMNF53157-22|Leptomias_micans GBMNF53158-22|Leptomias_micans GBMNF53159-22|Leptomias_micans GBMNF53160-22|Leptomias_micans GBMNF53161-22|Leptomias_micans GBMNF53162-22|Leptomias_micans GBMNF53163-22|Leptomias_micans GBMNF53165-22|Leptomias_micans GBMNF53166-22|Leptomias_micans GBMNF53167-22|Leptomias_mic…
Hap_17	2	GBMNF53168-22|Leptomias_midlineatus RJLLT216-23|Leptomias_midlineatus
Hap_18	2	GBMNF53169-22|Leptomias_sagaensis RJLLT246-23|Leptomias_sagaensis
Hap_19	2	GBMNF53170-22|Leptomias_sagaensis RJLLT247-23|Leptomias_sagaensis
Hap_20	2	GBMNF53171-22|Leptomias_sagaensis RJLLT248-23|Leptomias_sagaensis
Hap_21	4	GBMNF53172-22|Leptomias_sagaensis GBMNF53173-22|Leptomias_sagaensis RJLLT249-23|Leptomias_sagaensis RJLLT250-23|Leptomias_sagaensis
Hap_22	2	GBMNF53174-22|Leptomias_semicircularis RJLLT141-23|Leptomias_semicircularis
Hap_23	2	GBMNF53175-22|Leptomias_siahus RJLLT080-23|Leptomias_siahus
Hap_24	2	GBMNF53176-22|Leptomias_siahus RJLLT081-23|Leptomias_siahus
Hap_25	6	GBMNF53179-22|Leptomias_kangmarensis GBMNF53180-22|Leptomias_kangmarensis RJLLT254-23|Leptomias_kangmarensis RJLLT255-23|Leptomias_kangmarensis RJLLT402-23|Leptomias_kangmarensis RJLLT403-23|Leptomias_kangmarensis
Hap_26	6	GBMNF53181-22|Leptomias_clarus GBMNF53182-22|Leptomias_clarus RJLLT220-23|Leptomias_clarus RJLLT221-23|Leptomias_clarus RJLLT400-23|Leptomias_clarus RJLLT401-23|Leptomias_clarus
Hap_27	4	GBMNF53183-22|Leptomias_kangmarensis RJLLT257-23|Leptomias_kangmarensis RJLLT258-23|Leptomias_kangmarensis RJLLT399-23|Leptomias_kangmarensis
Hap_28	4	GBMNF53184-22|Leptomias_kangmarensis RJLLT256-23|Leptomias_kangmarensis RJLLT259-23|Leptomias_kangmarensis RJLLT398-23|Leptomias_kangmarensis
Hap_29	1	GBMNF53185-22|Leptomias_sp._6_ZM-2022a
Hap_30	1	GBMNF53186-22|Leptomias_sp._6_ZM-2022a
Hap_31	2	GBMNF53187-22|Leptomias_sp._6_ZM-2022a GBMNF53188-22|Leptomias_sp._6_ZM-2022a
Hap_32	13	GBMNF53189-22|Leptomias_viridicantis GBMNF53192-22|Leptomias_viridicantis GBMNF53193-22|Leptomias_viridicantis GBMNF53194-22|Leptomias_viridicantis GBMNF53195-22|Leptomias_viridicantis RJLLT089-23|Leptomias_viridicantis RJLLT091-23|Leptomias_viridicantis RJLLT092-23|Leptomias_viridicantis RJLLT093-23|Leptomias_viridicantis RJLLT096-23|Leptomias_viridicantis RJLLT097-23|Leptomias_viridicantis RJLL…
Hap_33	2	GBMNF53190-22|Leptomias_viridicantis RJLLT094-23|Leptomias_viridicantis
Hap_34	2	GBMNF53191-22|Leptomias_viridicantis RJLLT095-23|Leptomias_viridicantis
Hap_35	1	Geotragus_sp.CG311|MH404143
Hap_36	1	Leptomias_siahus|MT536938
Hap_37	6	RJLLT005-23|Leptomias_huangi RJLLT023-23|Leptomias_huangi RJLLT029-23|Leptomias_huangi RJLLT031-23|Leptomias_huangi RJLLT036-23|Leptomias_huangi RJLLT037-23|Leptomias_huangi
Hap_38	1	RJLLT009-23|Leptomias_huangi
Hap_39	1	RJLLT078-23|Leptomias_siahus
Hap_40	1	RJLLT079-23|Leptomias_siahus
Hap_41	5	RJLLT082-23|Leptomias_crinitarsus RJLLT083-23|Leptomias_crinitarsus RJLLT084-23|Leptomias_crinitarsus RJLLT085-23|Leptomias_crinitarsus RJLLT086-23|Leptomias_crinitarsus
Hap_42	1	RJLLT087-23|Leptomias_viridicantis
Hap_43	1	RJLLT088-23|Leptomias_viridicantis
Hap_44	1	RJLLT090-23|Leptomias_viridicantis
Hap_45	8	RJLLT100-23|Leptomias_lineatus RJLLT101-23|Leptomias_lineatus RJLLT102-23|Leptomias_lineatus RJLLT103-23|Leptomias_lineatus RJLLT104-23|Leptomias_lineatus RJLLT105-23|Leptomias_lineatus RJLLT108-23|Leptomias_lineatus RJLLT109-23|Leptomias_lineatus
Hap_46	1	RJLLT106-23|Leptomias_lineatus
Hap_47	1	RJLLT107-23|Leptomias_lineatus
Hap_48	1	RJLLT110-23|Leptomias_lineatus
Hap_49	3	RJLLT130-23|Leptomias_semicircularis RJLLT131-23|Leptomias_semicircularis RJLLT138-23|Leptomias_semicircularis
Hap_50	13	RJLLT132-23|Leptomias_semicircularis RJLLT133-23|Leptomias_semicircularis RJLLT134-23|Leptomias_semicircularis RJLLT136-23|Leptomias_semicircularis RJLLT139-23|Leptomias_semicircularis RJLLT140-23|Leptomias_semicircularis RJLLT153-23|Leptomias_semicircularis RJLLT154-23|Leptomias_semicircularis RJLLT155-23|Leptomias_semicircularis RJLLT156-23|Leptomias_semicircularis RJLLT157-23|Leptomias_semicir…
Hap_51	1	RJLLT135-23|Leptomias_semicircularis
Hap_52	1	RJLLT137-23|Leptomias_semicircularis
Hap_53	5	RJLLT143-23|Leptomias_semicircularis RJLLT144-23|Leptomias_semicircularis RJLLT145-23|Leptomias_semicircularis RJLLT148-23|Leptomias_semicircularis RJLLT151-23|Leptomias_semicircularis
Hap_54	1	RJLLT146-23|Leptomias_semicircularis
Hap_55	4	RJLLT147-23|Leptomias_semicircularis RJLLT149-23|Leptomias_semicircularis RJLLT150-23|Leptomias_semicircularis RJLLT152-23|Leptomias_semicircularis
Hap_56	1	RJLLT158-23|Leptomias_semicircularis
Hap_57	5	RJLLT159-23|Leptomias_semicircularis RJLLT160-23|Leptomias_semicircularis RJLLT161-23|Leptomias_semicircularis RJLLT164-23|Leptomias_semicircularis RJLLT165-23|Leptomias_semicircularis
Hap_58	1	RJLLT162-23|Leptomias_semicircularis
Hap_59	1	RJLLT163-23|Leptomias_semicircularis
Hap_60	1	RJLLT166-23|Leptomias_semicircularis
Hap_61	1	RJLLT169-23|Leptomias_semicircularis
Hap_62	2	RJLLT170-23|Leptomias_semicircularis RJLLT175-23|Leptomias_semicircularis
Hap_63	2	RJLLT177-23|Leptomias_semicircularis RJLLT181-23|Leptomias_semicircularis
Hap_64	4	RJLLT178-23|Leptomias_semicircularis RJLLT188-23|Leptomias_semicircularis RJLLT190-23|Leptomias_semicircularis RJLLT191-23|Leptomias_semicircularis
Hap_65	1	RJLLT179-23|Leptomias_semicircularis
Hap_66	1	RJLLT182-23|Leptomias_semicircularis
Hap_67	5	RJLLT184-23|Leptomias_semicircularis RJLLT185-23|Leptomias_semicircularis RJLLT186-23|Leptomias_semicircularis RJLLT187-23|Leptomias_semicircularis RJLLT189-23|Leptomias_semicircularis
Hap_68	4	RJLLT192-23|Leptomias_semicircularis RJLLT198-23|Leptomias_semicircularis RJLLT200-23|Leptomias_semicircularis RJLLT201-23|Leptomias_semicircularis
Hap_69	1	RJLLT193-23|Leptomias_semicircularis
Hap_70	1	RJLLT194-23|Leptomias_semicircularis
Hap_71	1	RJLLT195-23|Leptomias_semicircularis
Hap_72	2	RJLLT196-23|Leptomias_semicircularis RJLLT199-23|Leptomias_semicircularis
Hap_73	1	RJLLT197-23|Leptomias_semicircularis
Hap_74	4	RJLLT205-23|Leptomias_kingdonwardi RJLLT206-23|Leptomias_kingdonwardi RJLLT391-23|Leptomias_kingdonwardi RJLLT392-23|Leptomias_kingdonwardi
Hap_75	1	RJLLT207-23|Geotragus_himalayanus
Hap_76	1	RJLLT208-23|Geotragus_himalayanus
Hap_77	1	RJLLT209-23|Pachynotus_pilosus
Hap_78	1	RJLLT210-23|Pachynotus_pilosus
Hap_79	1	RJLLT211-23|Leptomias_undulans
Hap_80	1	RJLLT212-23|Leptomias_undulans
Hap_81	1	RJLLT213-23|Leptomias_midlineatus
Hap_82	4	RJLLT214-23|Leptomias_midlineatus RJLLT217-23|Leptomias_midlineatus RJLLT218-23|Leptomias_midlineatus RJLLT219-23|Leptomias_midlineatus
Hap_83	1	RJLLT215-23|Leptomias_midlineatus
Hap_84	1	RJLLT222-23|Leptomias_hirsutus
Hap_85	3	RJLLT223-23|Leptomias_hirsutus RJLLT225-23|Leptomias_hirsutus RJLLT226-23|Leptomias_hirsutus
Hap_86	1	RJLLT224-23|Leptomias_hirsutus
Hap_87	2	RJLLT227-23|Leptomias_hirsutus RJLLT228-23|Leptomias_hirsutus
Hap_88	1	RJLLT229-23|Leptomias_hirsutus
Hap_89	1	RJLLT230-23|Leptomias_hirsutus
Hap_90	1	RJLLT231-23|Leptomias_hirsutus
Hap_91	1	RJLLT232-23|Leptomias_hirsutus
Hap_92	1	RJLLT233-23|Leptomias_hirsutus
Hap_93	7	RJLLT234-23|Leptomias_clavicrus RJLLT238-23|Leptomias_clavicrus RJLLT239-23|Leptomias_clavicrus RJLLT241-23|Leptomias_clavicrus RJLLT243-23|Leptomias_clavicrus RJLLT244-23|Leptomias_clavicrus RJLLT245-23|Leptomias_clavicrus
Hap_94	2	RJLLT235-23|Leptomias_clavicrus RJLLT242-23|Leptomias_clavicrus
Hap_95	2	RJLLT236-23|Leptomias_clavicrus RJLLT237-23|Leptomias_clavicrus
Hap_96	1	RJLLT240-23|Leptomias_clavicrus
Hap_97	6	RJLLT251-23|Leptomias_mainlingensis RJLLT252-23|Leptomias_mainlingensis RJLLT253-23|Leptomias_mainlingensis RJLLT381-23|Leptomias_mainlingensis RJLLT382-23|Leptomias_mainlingensis RJLLT384-23|Leptomias_mainlingensis
Hap_98	5	RJLLT260-23|Odontomias_nigrolatus RJLLT261-23|Odontomias_nigrolatus RJLLT367-23|Odontomias_nigrolatus RJLLT368-23|Odontomias_nigrolatus RJLLT387-23|Odontomias_nigrolatus
Hap_99	1	RJLLT262-23|Leptomias_mangkamensis
Hap_100	1	RJLLT263-23|Leptomias_mangkamensis
Hap_101	1	RJLLT264-23|Leptomias_mangkamensis
Hap_102	1	RJLLT265-23|Leptomias_sp.3RL
Hap_103	1	RJLLT266-23|Leptomias_sp.3RL
Hap_104	1	RJLLT267-23|Leptomias_clarus
Hap_105	1	RJLLT268-23|Leptomias_clarus
Hap_106	1	RJLLT269-23|Leptomias_sp.2RL
Hap_107	1	RJLLT270-23|Leptomias_sp.2RL
Hap_108	1	RJLLT271-23|Leptomias_sp.2RL
Hap_109	1	RJLLT272-23|Leptomias_sp.2RL
Hap_110	1	RJLLT273-23|Odontomias_sp.1RL
Hap_111	1	RJLLT274-23|Odontomias_sp.1RL
Hap_112	1	RJLLT275-23|Odontomias_sp.1RL
Hap_113	3	RJLLT276-23|Leptomias_kangmarensis RJLLT277-23|Leptomias_kangmarensis RJLLT278-23|Leptomias_kangmarensis
Hap_114	1	RJLLT279-23|Leptomias_kangmarensis
Hap_115	2	RJLLT280-23|Leptomias_sp.5RL RJLLT282-23|Leptomias_sp.5RL
Hap_116	2	RJLLT281-23|Leptomias_sp.5RL RJLLT283-23|Leptomias_sp.5RL
Hap_117	1	RJLLT286-23|Leptomias_sp.7RL
Hap_118	1	RJLLT287-23|Leptomias_sp.7RL
Hap_119	2	RJLLT288-23|Triangulomias_sp.1RL RJLLT290-23|Triangulomias_sp.1RL
Hap_120	1	RJLLT289-23|Triangulomias_sp.1RL
Hap_121	2	RJLLT291-23|Triangulomias_sp.2RL RJLLT292-23|Triangulomias_sp.2RL
Hap_122	1	RJLLT293-23|Leptomias_sp.9RL
Hap_123	1	RJLLT294-23|Leptomias_sp.9RL
Hap_124	9	RJLLT295-23|Leptomias_sp.9RL RJLLT296-23|Leptomias_sp.9RL RJLLT297-23|Leptomias_sp.9RL RJLLT299-23|Leptomias_sp.9RL RJLLT301-23|Leptomias_sp.9RL RJLLT302-23|Leptomias_sp.9RL RJLLT303-23|Leptomias_sp.9RL RJLLT305-23|Leptomias_sp.9RL RJLLT307-23|Leptomias_sp.9RL
Hap_125	3	RJLLT298-23|Leptomias_sp.9RL RJLLT304-23|Leptomias_sp.9RL RJLLT306-23|Leptomias_sp.9RL
Hap_126	1	RJLLT300-23|Leptomias_sp.9RL
Hap_127	1	RJLLT308-23|Leptomias_sp.9RL
Hap_128	1	RJLLT309-23|Leptomias_sp.9RL
Hap_129	3	RJLLT310-23|Odontomias_sp.3RL RJLLT311-23|Odontomias_sp.3RL RJLLT321-23|Odontomias_sp.3RL
Hap_130	2	RJLLT312-23|Leptomias_sp.11RL RJLLT313-23|Leptomias_sp.11RL
Hap_131	1	RJLLT314-23|Leptomias_sp.12RL
Hap_132	2	RJLLT315-23|Leptomias_sp.12RL RJLLT394-23|Leptomias_sp.12RL
Hap_133	3	RJLLT316-23|Odontomias_sp.2RL RJLLT318-23|Odontomias_sp.2RL RJLLT319-23|Odontomias_sp.2RL
Hap_134	1	RJLLT317-23|Odontomias_sp.2RL
Hap_135	1	RJLLT320-23|Odontomias_sp.3RL
Hap_136	1	RJLLT322-23|Odontomias_sp.3RL
Hap_137	1	RJLLT323-23|Hyperomias_sp.1RL
Hap_138	1	RJLLT324-23|Hyperomias_sp.1RL
Hap_139	1	RJLLT325-23|Leptomias_sp.13RL
Hap_140	1	RJLLT326-23|Leptomias_sp.13RL
Hap_141	1	RJLLT327-23|Xizanomias_sp.1RL
Hap_142	1	RJLLT328-23|Xizanomias_sp.1RL
Hap_143	3	RJLLT329-23|Leptomias_erectus RJLLT330-23|Leptomias_erectus RJLLT332-23|Leptomias_erectus
Hap_144	1	RJLLT331-23|Leptomias_erectus
Hap_145	3	RJLLT333-23|Triangulomias_sp.3RL RJLLT334-23|Triangulomias_sp.3RL RJLLT335-23|Triangulomias_sp.3RL
Hap_146	1	RJLLT338-23|Leptomias_sp.15RL
Hap_147	1	RJLLT339-23|Leptomias_sp.15RL
Hap_148	1	RJLLT340-23|Leptomias_sp._6_ZM-2022a
Hap_149	1	RJLLT341-23|Leptomias_sp._6_ZM-2022a
Hap_150	2	RJLLT342-23|Leptomias_sp.17RL RJLLT343-23|Leptomias_sp.17RL
Hap_151	2	RJLLT344-23|Leptomias_sp.18RL RJLLT345-23|Leptomias_sp.18RL
Hap_152	1	RJLLT346-23|Leptomias_depressus
Hap_153	1	RJLLT347-23|Leptomias_depressus
Hap_154	2	RJLLT348-23|Leptomias_sp.19RL RJLLT349-23|Leptomias_sp.19RL
Hap_155	2	RJLLT351-23|Leptomias_kangmarensis RJLLT352-23|Leptomias_kangmarensis
Hap_156	1	RJLLT355-23|Leptomias_sagaensis
Hap_157	1	RJLLT356-23|Leptomias_sagaensis
Hap_158	1	RJLLT359-23|Odontomias_sp.4RL
Hap_159	1	RJLLT360-23|Odontomias_sp.4RL
Hap_160	1	RJLLT361-23|Odontomias_sp.4RL
Hap_161	1	RJLLT363-23|Triangulomias_sp.4RL
Hap_162	1	RJLLT364-23|Triangulomias_sp.4RL
Hap_163	1	RJLLT365-23|Leptomias_sp.25RL
Hap_164	1	RJLLT366-23|Leptomias_sp.25RL
Hap_165	1	RJLLT371-23|Leptomias_sp.27RL
Hap_166	1	RJLLT372-23|Leptomias_sp.27RL
Hap_167	1	RJLLT373-23|Leptomias_sp.28RL
Hap_168	1	RJLLT374-23|Leptomias_sp.28RL
Hap_169	1	RJLLT375-23|Leptomias_sp.28R
Hap_170	2	RJLLT376-23|Leptomias_sp.29RL RJLLT377-23|Leptomias_sp.29RL
Hap_171	1	RJLLT378-23|Leptomias_sp.30RL
Hap_172	1	RJLLT379-23|Leptomias_sp.30RL
Hap_173	1	RJLLT380-23|Leptomias_sp.30RL
Hap_174	1	RJLLT383-23|Leptomias_mainlingensis
Hap_175	2	RJLLT385-23|Pachynotus_lampoglobus RJLLT386-23|Pachynotus_lampoglobus
Hap_176	1	RJLLT388-23|Odontomias_crassus
Hap_177	1	RJLLT389-23|Odontomias_crassus
Hap_178	1	RJLLT393-23|Leptomias_kingdonwardi
Hap_179	2	RJLLT395-23|Leptomias_acutus RJLLT396-23|Leptomias_acutus
Hap_180	1	RJLLT397-23|Leptomias_acutus

## Sheet: Table S3
Table S3. Species delimitation schemes of 476 COI haplotype sequences by BIN, ABGD, ASAP, bPTP, jMOTU, and NJ.
Species name	Haplotype	Sequence number	BIN (63)	ABGD (45)	ASAP (45)	bPTP (61)	jMOTU (54)	NJ (55)
Geotragus_himalayanus	Hap_75	1	Group-1	Group-15	Group-15	Group-3	Group-30	Group-15
Geotragus_himalayanus	Hap_76	1	Group-1	Group-15	Group-15	Group-3	Group-30	Group-15
Geotragus_sp.CG311	Hap_35	1	Group-2	Group-11	Group-11	Group-9	Group-54	Group-8
Hyperomias_sp.1RL	Hap_137	1	Group-3	Group-32	Group-32	Group-10	Group-11	Group-5
Hyperomias_sp.1RL	Hap_138	1	Group-3	Group-32	Group-32	Group-10	Group-11	Group-5
Leptomias_acutus	Hap_2	1	Group-4	Group-1	Group-1	Group-51	Group-42	Group-18
Leptomias_acutus	Hap_3	1	Group-4	Group-1	Group-1	Group-51	Group-42	Group-18
Leptomias_acutus	Hap_179	2	Group-5	Group-1	Group-1	Group-52	Group-42	Group-17
Leptomias_acutus	Hap_180	1	Group-5	Group-1	Group-1	Group-52	Group-42	Group-17
Leptomias_clarus	Hap_26	6	Group-6	Group-8	Group-8	Group-24	Group-9	Group-49
Leptomias_clarus	Hap_104	1	Group-6	Group-8	Group-8	Group-24	Group-9	Group-49
Leptomias_clarus	Hap_105	1	Group-6	Group-8	Group-8	Group-24	Group-9	Group-49
Leptomias_clavicrus	Hap_93	7	Group-7	Group-4	Group-4	Group-42	Group-31	Group-38
Leptomias_clavicrus	Hap_94	2	Group-7	Group-4	Group-4	Group-41	Group-31	Group-38
Leptomias_clavicrus	Hap_95	2	Group-7	Group-4	Group-4	Group-41	Group-31	Group-38
Leptomias_clavicrus	Hap_96	1	Group-7	Group-4	Group-4	Group-41	Group-31	Group-38
Leptomias_crinitarsus	Hap_41	5	Group-8	Group-12	Group-12	Group-6	Group-52	Group-14
Leptomias_depressus	Hap_152	1	Group-9	Group-45	Group-14	Group-38	Group-4	Group-9
Leptomias_depressus	Hap_153	1	Group-9	Group-45	Group-14	Group-38	Group-4	Group-9
Leptomias_erectus	Hap_143	3	Group-10	Group-35	Group-36	Group-2	Group-36	Group-4
Leptomias_erectus	Hap_144	1	Group-10	Group-35	Group-36	Group-2	Group-36	Group-4
Leptomias_hirsutus	Hap_84	1	Group-11	Group-18	Group-18	Group-43	Group-22	Group-1
Leptomias_hirsutus	Hap_85	3	Group-11	Group-18	Group-18	Group-43	Group-22	Group-1
Leptomias_hirsutus	Hap_86	1	Group-11	Group-18	Group-18	Group-43	Group-22	Group-1
Leptomias_hirsutus	Hap_87	2	Group-11	Group-18	Group-18	Group-43	Group-22	Group-1
Leptomias_hirsutus	Hap_88	1	Group-11	Group-18	Group-18	Group-43	Group-22	Group-1
Leptomias_hirsutus	Hap_89	1	Group-11	Group-18	Group-18	Group-43	Group-22	Group-1
Leptomias_hirsutus	Hap_90	1	Group-11	Group-18	Group-18	Group-43	Group-22	Group-1
Leptomias_hirsutus	Hap_91	1	Group-11	Group-18	Group-18	Group-43	Group-22	Group-1
Leptomias_hirsutus	Hap_92	1	Group-11	Group-18	Group-18	Group-43	Group-22	Group-1
Leptomias_huangi	Hap_4	25	Group-12	Group-2	Group-2	Group-17	Group-15	Group-31
Leptomias_huangi	Hap_5	35	Group-12	Group-2	Group-2	Group-17	Group-15	Group-31
Leptomias_huangi	Hap_6	16	Group-12	Group-2	Group-2	Group-17	Group-15	Group-31
Leptomias_huangi	Hap_7	9	Group-12	Group-2	Group-2	Group-17	Group-15	Group-31
Leptomias_huangi	Hap_8	4	Group-12	Group-2	Group-2	Group-17	Group-15	Group-31
Leptomias_huangi	Hap_9	2	Group-12	Group-2	Group-2	Group-17	Group-15	Group-31
Leptomias_huangi	Hap_10	2	Group-12	Group-2	Group-2	Group-17	Group-15	Group-31
Leptomias_huangi	Hap_11	5	Group-12	Group-2	Group-2	Group-17	Group-15	Group-31
Leptomias_huangi	Hap_12	2	Group-12	Group-2	Group-2	Group-17	Group-15	Group-31
Leptomias_huangi	Hap_13	2	Group-12	Group-2	Group-2	Group-17	Group-15	Group-31
Leptomias_huangi	Hap_14	7	Group-12	Group-2	Group-2	Group-17	Group-15	Group-31
Leptomias_huangi	Hap_15	2	Group-12	Group-2	Group-2	Group-17	Group-15	Group-31
Leptomias_huangi	Hap_37	6	Group-12	Group-2	Group-2	Group-17	Group-15	Group-31
Leptomias_huangi	Hap_38	1	Group-12	Group-2	Group-2	Group-17	Group-15	Group-31
Leptomias_kangmarensis	Hap_25	6	Group-13	Group-7	Group-7	Group-48	Group-39	Group-44
Leptomias_kangmarensis	Hap_27	4	Group-14	Group-7	Group-7	Group-53	Group-25	Group-42
Leptomias_kangmarensis	Hap_28	4	Group-14	Group-7	Group-7	Group-53	Group-25	Group-42
Leptomias_kangmarensis	Hap_113	3	Group-15	Group-7	Group-7	Group-48	Group-39	Group-44
Leptomias_kangmarensis	Hap_114	1	Group-15	Group-7	Group-7	Group-48	Group-39	Group-44
Leptomias_kangmarensis	Hap_155	2	Group-14	Group-7	Group-7	Group-53	Group-25	Group-42
Leptomias_kingdonwardi	Hap_74	4	Group-16	Group-14	Group-14	Group-37	Group-13	Group-10
Leptomias_kingdonwardi	Hap_178	1	Group-16	Group-14	Group-14	Group-37	Group-13	Group-10
Leptomias_lineatus	Hap_45	8	Group-17	Group-13	Group-13	Group-5	Group-28	Group-7
Leptomias_lineatus	Hap_46	1	Group-17	Group-13	Group-13	Group-5	Group-28	Group-7
Leptomias_lineatus	Hap_47	1	Group-17	Group-13	Group-13	Group-5	Group-28	Group-7
Leptomias_lineatus	Hap_48	1	Group-17	Group-13	Group-13	Group-5	Group-28	Group-7
Leptomias_mainlingensis	Hap_97	6	Group-18	Group-19	Group-19	Group-16	Group-33	Group-46
Leptomias_mainlingensis	Hap_174	1	Group-18	Group-19	Group-19	Group-16	Group-33	Group-46
Leptomias_mangkamensis	Hap_99	1	Group-19	Group-21	Group-21	Group-8	Group-21	Group-52
Leptomias_mangkamensis	Hap_100	1	Group-19	Group-21	Group-21	Group-8	Group-21	Group-52
Leptomias_mangkamensis	Hap_101	1	Group-20	Group-21	Group-21	Group-8	Group-21	Group-52
Leptomias_micans	Hap_16	32	Group-21	Group-3	Group-3	Group-32	Group-53	Group-24
Leptomias_midlineatus	Hap_17	2	Group-22	Group-4	Group-4	Group-39	Group-32	Group-37
Leptomias_midlineatus	Hap_81	1	Group-23	Group-4	Group-4	Group-40	Group-2	Group-36
Leptomias_midlineatus	Hap_82	4	Group-23	Group-4	Group-4	Group-40	Group-2	Group-36
Leptomias_midlineatus	Hap_83	1	Group-22	Group-4	Group-4	Group-39	Group-32	Group-37
Leptomias_sagaensis	Hap_18	2	Group-24	Group-5	Group-5	Group-29	Group-7	Group-21
Leptomias_sagaensis	Hap_19	2	Group-24	Group-5	Group-5	Group-29	Group-7	Group-21
Leptomias_sagaensis	Hap_20	2	Group-24	Group-5	Group-5	Group-29	Group-7	Group-21
Leptomias_sagaensis	Hap_21	4	Group-25	Group-5	Group-5	Group-29	Group-7	Group-21
Leptomias_sagaensis	Hap_156	1	Group-25	Group-5	Group-5	Group-29	Group-7	Group-21
Leptomias_sagaensis	Hap_157	1	Group-25	Group-5	Group-5	Group-29	Group-7	Group-21
Leptomias_semicircularis	Hap_1	13	Group-26	Group-1	Group-1	Group-45	Group-8	Group-16
Leptomias_semicircularis	Hap_22	2	Group-26	Group-1	Group-1	Group-45	Group-8	Group-16
Leptomias_semicircularis	Hap_49	3	Group-26	Group-1	Group-1	Group-45	Group-8	Group-16
Leptomias_semicircularis	Hap_50	13	Group-26	Group-1	Group-1	Group-45	Group-8	Group-16
Leptomias_semicircularis	Hap_51	1	Group-26	Group-1	Group-1	Group-45	Group-8	Group-16
Leptomias_semicircularis	Hap_52	1	Group-26	Group-1	Group-1	Group-45	Group-8	Group-16
Leptomias_semicircularis	Hap_53	5	Group-26	Group-1	Group-1	Group-45	Group-8	Group-16
Leptomias_semicircularis	Hap_54	1	Group-26	Group-1	Group-1	Group-45	Group-8	Group-16
Leptomias_semicircularis	Hap_55	4	Group-26	Group-1	Group-1	Group-45	Group-8	Group-16
Leptomias_semicircularis	Hap_56	1	Group-26	Group-1	Group-1	Group-45	Group-8	Group-16
Leptomias_semicircularis	Hap_57	5	Group-26	Group-1	Group-1	Group-45	Group-8	Group-16
Leptomias_semicircularis	Hap_58	1	Group-26	Group-1	Group-1	Group-45	Group-8	Group-16
Leptomias_semicircularis	Hap_59	1	Group-26	Group-1	Group-1	Group-45	Group-8	Group-16
Leptomias_semicircularis	Hap_60	1	Group-26	Group-1	Group-1	Group-45	Group-8	Group-16
Leptomias_semicircularis	Hap_61	1	Group-26	Group-1	Group-1	Group-45	Group-8	Group-16
Leptomias_semicircularis	Hap_62	2	Group-26	Group-1	Group-1	Group-45	Group-8	Group-16
Leptomias_semicircularis	Hap_63	2	Group-26	Group-1	Group-1	Group-45	Group-8	Group-16
Leptomias_semicircularis	Hap_64	4	Group-26	Group-1	Group-1	Group-45	Group-8	Group-16
Leptomias_semicircularis	Hap_65	1	Group-26	Group-1	Group-1	Group-45	Group-8	Group-16
Leptomias_semicircularis	Hap_66	1	Group-26	Group-1	Group-1	Group-45	Group-8	Group-16
Leptomias_semicircularis	Hap_67	5	Group-26	Group-1	Group-1	Group-45	Group-8	Group-16
Leptomias_semicircularis	Hap_68	4	Group-26	Group-1	Group-1	Group-45	Group-8	Group-16
Leptomias_semicircularis	Hap_69	1	Group-26	Group-1	Group-1	Group-45	Group-8	Group-16
Leptomias_semicircularis	Hap_70	1	Group-26	Group-1	Group-1	Group-45	Group-8	Group-16
Leptomias_semicircularis	Hap_71	1	Group-26	Group-1	Group-1	Group-45	Group-8	Group-16
Leptomias_semicircularis	Hap_72	2	Group-26	Group-1	Group-1	Group-45	Group-8	Group-16
Leptomias_semicircularis	Hap_73	1	Group-26	Group-1	Group-1	Group-45	Group-8	Group-16
Leptomias_siahus	Hap_23	2	Group-27	Group-6	Group-6	Group-46	Group-48	Group-34
Leptomias_siahus	Hap_24	2	Group-27	Group-6	Group-6	Group-46	Group-48	Group-34
Leptomias_siahus	Hap_36	1	Group-27	Group-6	Group-6	Group-46	Group-48	Group-34
Leptomias_siahus	Hap_39	1	Group-28	Group-6	Group-6	Group-47	Group-45	Group-33
Leptomias_siahus	Hap_40	1	Group-28	Group-6	Group-6	Group-47	Group-45	Group-33
Leptomias_sp._6_ZM-2022a	Hap_29	1	Group-29	Group-9	Group-9	Group-7	Group-12	Group-35
Leptomias_sp._6_ZM-2022a	Hap_30	1	Group-29	Group-9	Group-9	Group-7	Group-12	Group-35
Leptomias_sp._6_ZM-2022a	Hap_31	2	Group-29	Group-9	Group-9	Group-7	Group-12	Group-35
Leptomias_sp._6_ZM-2022a	Hap_148	1	Group-29	Group-9	Group-9	Group-7	Group-12	Group-35
Leptomias_sp._6_ZM-2022a	Hap_149	1	Group-29	Group-9	Group-9	Group-7	Group-12	Group-35
Leptomias_sp.11RL	Hap_130	2	Group-30	Group-29	Group-29	Group-26	Group-51	Group-23
Leptomias_sp.12RL	Hap_131	1	Group-31	Group-30	Group-30	Group-49	Group-19	Group-48
Leptomias_sp.12RL	Hap_132	2	Group-31	Group-30	Group-30	Group-49	Group-19	Group-48
Leptomias_sp.13RL	Hap_139	1	Group-32	Group-33	Group-33	Group-23	Group-24	Group-27
Leptomias_sp.13RL	Hap_140	1	Group-32	Group-33	Group-33	Group-23	Group-24	Group-27
Leptomias_sp.15RL	Hap_146	1	Group-33	Group-18	Group-18	Group-44	Group-5	Group-2
Leptomias_sp.15RL	Hap_147	1	Group-33	Group-18	Group-18	Group-44	Group-5	Group-2
Leptomias_sp.17RL	Hap_150	2	Group-34	Group-30	Group-30	Group-50	Group-19	Group-48
Leptomias_sp.18RL	Hap_151	2	Group-35	Group-37	Group-38	Group-27	Group-16	Group-26
Leptomias_sp.19RL	Hap_154	2	Group-36	Group-38	Group-39	Group-25	Group-37	Group-50
Leptomias_sp.25RL	Hap_163	1	Group-37	Group-27	Group-27	Group-55	Group-26	Group-55
Leptomias_sp.25RL	Hap_164	1	Group-37	Group-27	Group-27	Group-55	Group-26	Group-55
Leptomias_sp.27RL	Hap_165	1	Group-38	Group-39	Group-40	Group-34	Group-47	Group-19
Leptomias_sp.27RL	Hap_166	1	Group-38	Group-39	Group-40	Group-34	Group-47	Group-19
Leptomias_sp.28RL	Hap_167	1	Group-39	Group-40	Group-41	Group-18	Group-40	Group-32
Leptomias_sp.28RL	Hap_168	1	Group-39	Group-40	Group-41	Group-18	Group-40	Group-32
Leptomias_sp.28RL	Hap_169	1	Group-39	Group-40	Group-41	Group-18	Group-40	Group-32
Leptomias_sp.29RL	Hap_170	2	Group-40	Group-41	Group-42	Group-28	Group-44	Group-25
Leptomias_sp.2RL	Hap_106	1	Group-41	Group-23	Group-23	Group-15	Group-46	Group-30
Leptomias_sp.2RL	Hap_107	1	Group-41	Group-23	Group-23	Group-15	Group-46	Group-30
Leptomias_sp.2RL	Hap_108	1	Group-41	Group-23	Group-23	Group-15	Group-46	Group-30
Leptomias_sp.2RL	Hap_109	1	Group-41	Group-23	Group-23	Group-15	Group-46	Group-30
Leptomias_sp.30RL	Hap_171	1	Group-42	Group-42	Group-43	Group-30	Group-41	Group-53
Leptomias_sp.30RL	Hap_172	1	Group-42	Group-42	Group-43	Group-30	Group-41	Group-53
Leptomias_sp.30RL	Hap_173	1	Group-42	Group-42	Group-43	Group-30	Group-41	Group-53
Leptomias_sp.3RL	Hap_102	1	Group-43	Group-22	Group-22	Group-31	Group-27	Group-47
Leptomias_sp.3RL	Hap_103	1	Group-43	Group-22	Group-22	Group-31	Group-27	Group-47
Leptomias_sp.5RL	Hap_115	2	Group-44	Group-7	Group-7	Group-58	Group-3	Group-43
Leptomias_sp.5RL	Hap_116	2	Group-45	Group-7	Group-7	Group-59	Group-3	Group-43
Leptomias_sp.7RL	Hap_117	1	Group-46	Group-25	Group-25	Group-1	Group-14	Group-3
Leptomias_sp.7RL	Hap_118	1	Group-46	Group-25	Group-25	Group-1	Group-14	Group-3
Leptomias_sp.9RL	Hap_122	1	Group-47	Group-27	Group-27	Group-54	Group-26	Group-55
Leptomias_sp.9RL	Hap_123	1	Group-47	Group-27	Group-27	Group-54	Group-26	Group-55
Leptomias_sp.9RL	Hap_124	9	Group-48	Group-27	Group-27	Group-56	Group-26	Group-55
Leptomias_sp.9RL	Hap_125	3	Group-48	Group-27	Group-27	Group-56	Group-26	Group-55
Leptomias_sp.9RL	Hap_126	1	Group-48	Group-27	Group-27	Group-56	Group-26	Group-55
Leptomias_sp.9RL	Hap_127	1	Group-49	Group-27	Group-27	Group-57	Group-43	Group-54
Leptomias_sp.9RL	Hap_128	1	Group-49	Group-27	Group-27	Group-57	Group-43	Group-54
Leptomias_undulans	Hap_79	1	Group-50	Group-17	Group-17	Group-36	Group-29	Group-11
Leptomias_undulans	Hap_80	1	Group-50	Group-17	Group-17	Group-36	Group-29	Group-11
Leptomias_viridicantis	Hap_32	13	Group-51	Group-10	Group-10	Group-35	Group-1	Group-12
Leptomias_viridicantis	Hap_33	2	Group-51	Group-10	Group-10	Group-35	Group-1	Group-12
Leptomias_viridicantis	Hap_34	2	Group-51	Group-10	Group-10	Group-35	Group-1	Group-12
Leptomias_viridicantis	Hap_42	1	Group-51	Group-10	Group-10	Group-35	Group-1	Group-12
Leptomias_viridicantis	Hap_43	1	Group-51	Group-10	Group-10	Group-35	Group-1	Group-12
Leptomias_viridicantis	Hap_44	1	Group-52	Group-10	Group-10	Group-35	Group-1	Group-12
Odontomias_crassus	Hap_176	1	Group-53	Group-44	Group-45	Group-20	Group-20	Group-41
Odontomias_crassus	Hap_177	1	Group-53	Group-44	Group-45	Group-20	Group-20	Group-41
Odontomias_nigrolatus	Hap_98	5	Group-54	Group-20	Group-20	Group-19	Group-49	Group-40
Odontomias_sp.1RL	Hap_110	1	Group-55	Group-24	Group-24	Group-14	Group-17	Group-39
Odontomias_sp.1RL	Hap_111	1	Group-55	Group-24	Group-24	Group-14	Group-17	Group-39
Odontomias_sp.1RL	Hap_112	1	Group-55	Group-24	Group-24	Group-14	Group-17	Group-39
Odontomias_sp.2RL	Hap_133	3	Group-56	Group-31	Group-31	Group-13	Group-38	Group-51
Odontomias_sp.2RL	Hap_134	1	Group-56	Group-31	Group-31	Group-13	Group-38	Group-51
Odontomias_sp.3RL	Hap_129	3	Group-57	Group-28	Group-28	Group-12	Group-35	Group-45
Odontomias_sp.3RL	Hap_135	1	Group-57	Group-28	Group-28	Group-12	Group-35	Group-45
Odontomias_sp.3RL	Hap_136	1	Group-57	Group-28	Group-28	Group-12	Group-35	Group-45
Odontomias_sp.4RL	Hap_158	1	Group-58	Group-33	Group-34	Group-22	Group-50	Group-28
Odontomias_sp.4RL	Hap_159	1	Group-58	Group-33	Group-34	Group-22	Group-50	Group-28
Odontomias_sp.4RL	Hap_160	1	Group-58	Group-33	Group-34	Group-22	Group-50	Group-28
Pachynotus_lampoglobus	Hap_175	2	Group-59	Group-43	Group-44	Group-4	Group-18	Group-6
Pachynotus_pilosus	Hap_77	1	Group-60	Group-16	Group-16	Group-60	Group-23	Group-20
Pachynotus_pilosus	Hap_78	1	Group-60	Group-16	Group-16	Group-61	Group-23	Group-20
Triangulomias_sp.1RL	Hap_119	2	Group-61	Group-26	Group-26	Group-33	Group-34	Group-22
Triangulomias_sp.1RL	Hap_120	1	Group-61	Group-26	Group-26	Group-33	Group-34	Group-22
Triangulomias_sp.2RL	Hap_121	2	Group-61	Group-26	Group-26	Group-33	Group-34	Group-22
Triangulomias_sp.3RL	Hap_145	3	Group-62	Group-36	Group-37	Group-21	Group-10	Group-29
Triangulomias_sp.4RL	Hap_161	1	Group-61	Group-26	Group-26	Group-33	Group-34	Group-22
Triangulomias_sp.4RL	Hap_162	1	Group-61	Group-26	Group-26	Group-33	Group-34	Group-22
Xizanomias_sp.1RL	Hap_141	1	Group-63	Group-34	Group-35	Group-11	Group-6	Group-13
Xizanomias_sp.1RL	Hap_142	1	Group-63	Group-34	Group-35	Group-11	Group-6	Group-13

## Sheet: Table S4
Table S4. The sequences corrected and identified in this study.
BOLD process id	Accession numbers	Original name	Identified as
RJLLT202-23	OR231083	Leptomias acutus	Leptomias semicircularis
RJLLT203-23	OR231084	Leptomias acutus	Leptomias semicircularis
RJLLT204-23	OR231085	Leptomias acutus	Leptomias semicircularis
RJLLT205-23	OR231086	Leptomias subundulans	Leptomias kingdonwardi
RJLLT206-23	OR231087	Leptomias subundulans	Leptomias kingdonwardi
RJLLT260-23	OR230839	Odontomias latus	Odontomias nigrolatus
RJLLT261-23	OR230840	Odontomias latus	Odontomias nigrolatus
RJLLT267-23	OR230846	Leptomias sp.1RL	Leptomias clarus
RJLLT268-23	OR230847	Leptomias sp.1RL	Leptomias clarus
RJLLT276-23	OR230855	Leptomias sp.4RL	Leptomias kangmarensis
RJLLT277-23	OR230856	Leptomias sp.4RL	Leptomias kangmarensis
RJLLT278-23	OR230857	Leptomias sp.4RL	Leptomias kangmarensis
RJLLT279-23	OR230858	Leptomias sp.4RL	Leptomias kangmarensis
RJLLT310-23	OR230894	Leptomias sp.10RL	Odontomias sp.3RL
RJLLT311-23	OR230895	Leptomias sp.10RL	Odontomias sp.3RL
RJLLT340-23	OR230936	Leptomias sp.16RL	Leptomias sp. 6 ZM-2022a
RJLLT341-23	OR230937	Leptomias sp.16RL	Leptomias sp. 6 ZM-2022a
RJLLT351-23	OR230957	Leptomias sp.21RL	Leptomias kangmarensis
RJLLT352-23	OR230958	Leptomias sp.21RL	Leptomias kangmarensis
RJLLT355-23	OR230959	Leptomias sp.23RL	Leptomias sagaensis
RJLLT356-23	OR230960	Leptomias sp.23RL	Leptomias sagaensis
RJLLT367-23	OR230987	Odontomias sp.5RL	Odontomias nigrolatus
RJLLT368-23	OR230988	Odontomias sp.5RL	Odontomias nigrolatus
RJLLT381-23	OR230999	Leptomias sp.31RL	Leptomias mainlingensis
RJLLT382-23	OR231000	Leptomias sp.31RL	Leptomias mainlingensis
RJLLT383-23	OR231001	Leptomias sp.31RL	Leptomias mainlingensis
RJLLT384-23	OR231002	Leptomias sp.31RL	Leptomias mainlingensis
GBMNF53109-22	OM773029	Leptomias acutus	Leptomias semicircularis
GBMNF53112-22	OK575970	Leptomias acutus	Leptomias semicircularis
GBMNF53175-22	OM830076	Leptomias sp. 1 ZM-2022a	Leptomias siahus
GBMNF53176-22	OM830077	Leptomias sp. 1 ZM-2022a	Leptomias siahus
GBMNF53179-22	OM830080	Leptomias sp. 3 ZM-2022a	Leptomias kangmarensis
GBMNF53180-22	OM830081	Leptomias sp. 3 ZM-2022a	Leptomias kangmarensis
GBMNF53181-22	OM830082	Leptomias sp. 4 ZM-2022a	Leptomias clarus
GBMNF53182-22	OM830083	Leptomias sp. 4 ZM-2022a	Leptomias clarus
GBMNF53183-22	OM830084	Leptomias sp. 5 ZM-2022a	Leptomias kangmarensis
GBMNF53184-22	OM830085	Leptomias sp. 5 ZM-2022a	Leptomias kangmarensis
	MT536938	Leptomias sp.DX-2020	Leptomias siahus
